# Supplementary material for: Bis(N,N-diisopropyl­butanaminium) bis­[di-μ-chlorido-bis­[dichlorido­cuprate(II)]]
Source: Acta Crystallogr Sect E Struct Rep Online. 2011 Jan 15;67(Pt 2):m170. doi: 10.1107/S1600536810054280 (PMC3051450; doi:10.1107/S1600536810054280)
Supplement: Supplementary file 1 [file e-67-0m170-sup1.cif]

##############################################################################
###                                                                        ###
###        Electronic paper (Acta Crystallographica Section E)             ###
###                                                                        ###
##############################################################################
#                                                                            #
# This CIF contains the data in a paper accepted for publication in Acta     #
# Crystallographica Section E. It conforms to the requirements of Notes      #
# for Authors for Section E, and has been peer reviewed under the auspices   #
# of the IUCr Commission on Journals.                                        #
#                                                                            #
# Full details of the Crystallographic Information File format               #
# are given in the paper "The Crystallographic Information File (CIF):       #
# a New Standard Archive File for Crystallography" by S. R. Hall, F. H.      #
# Allen and I. D. Brown [Acta Cryst. (1991), A47, 655-685].                  #
#                                                                            #
# The current version of the core CIF dictionary is obtainable from          #
# ftp://ftp.iucr.org/pub/cif_core.dic. The current version number is 2.4.    #
#                                                                            #
# Software is freely available for graphical display of the structure(s) in  #
# this CIF.  For information consult the CIF home page http://www.iucr.org/  #
# cif/home.html                                                              #
#                                                                            #
# This file may be used for bona fide research purposes within the           #
# scientific community so long as proper attribution is given to the journal # 
# article from which it was obtained.                                        #
#                                                                            #
##############################################################################
                                             
data_I
_audit_creation_method     SHELXL-97
_chemical_name_systematic
;
Bis(<i>N</i>,<i>N</i>-diisopropylbutanaminium)
bis[di-\m-chlorido-bis[dichloridocuprate(II)]]
;
_chemical_name_common     ?
_chemical_formula_moiety     '2(C10 H24 N +), Cl6 Cu2 2-'
_chemical_formula_sum     'C20 H48 Cl6 Cu2 N2'
_chemical_formula_iupac     '(C10 H24 N)2 [Cu2 Cl6]'
_chemical_formula_weight     656.40
_chemical_melting_point     ?
_symmetry_cell_setting     triclinic
_symmetry_space_group_name_H-M     'P -1'
_symmetry_space_group_name_Hall     '-P 1'
loop_
    _symmetry_equiv_pos_as_xyz
    'x, y, z'
    '-x, -y, -z'
_cell_length_a     8.5697(17)
_cell_length_b     10.213(2)
_cell_length_c     10.384(2)
_cell_angle_alpha     72.43(3)
_cell_angle_beta     68.53(3)
_cell_angle_gamma     71.78(3)
_cell_volume     785.1(3)
_cell_formula_units_Z     1
_cell_measurement_reflns_used     3588
_cell_measurement_theta_min     3.35
_cell_measurement_theta_max     27.48
_cell_measurement_temperature     298(2)
_exptl_crystal_description     'block'
_exptl_crystal_colour     'blue'
_exptl_crystal_size_max     0.30
_exptl_crystal_size_mid     0.05
_exptl_crystal_size_min     0.05
_exptl_crystal_density_diffrn     1.388
_exptl_crystal_density_meas     ?
_exptl_crystal_density_method     'not measured'
_exptl_crystal_F_000     342
_exptl_absorpt_coefficient_mu     1.876
_exptl_absorpt_correction_type     multi-scan
_exptl_absorpt_process_details     '(CrystalClear; Rigaku, 2005)'
_exptl_absorpt_correction_T_min     0.910
_exptl_absorpt_correction_T_max     1.000
_diffrn_ambient_temperature     298(2)
_diffrn_radiation_type     MoK\a
_diffrn_radiation_wavelength     0.71073
_diffrn_radiation_source     'fine-focus sealed tube'
_diffrn_radiation_monochromator     graphite
_diffrn_measurement_device_type     'Rigaku Mercury2 CCD'
_diffrn_measurement_method     '\w scans'
_diffrn_detector_area_resol_mean     13.6612
_diffrn_reflns_number     8206
_diffrn_reflns_av_R_equivalents     0.0435
_diffrn_reflns_av_sigmaI/netI     0.0554
_diffrn_reflns_theta_min     3.35
_diffrn_reflns_theta_max     27.48
_diffrn_reflns_theta_full     27.48
_diffrn_measured_fraction_theta_max     0.996
_diffrn_measured_fraction_theta_full     0.996
_diffrn_reflns_limit_h_min     -11
_diffrn_reflns_limit_h_max     11
_diffrn_reflns_limit_k_min     -13
_diffrn_reflns_limit_k_max     13
_diffrn_reflns_limit_l_min     -13
_diffrn_reflns_limit_l_max     13
_diffrn_standards_number     ?
_diffrn_standards_interval_count     ?
_diffrn_standards_interval_time     ?
_diffrn_standards_decay_%     ?
_reflns_number_total     3588
_reflns_number_gt     2728
_reflns_threshold_expression     I>2\s(I)
_refine_ls_structure_factor_coef     Fsqd
_refine_ls_matrix_type     full
_refine_ls_R_factor_all     0.0679
_refine_ls_R_factor_gt     0.0459
_refine_ls_wR_factor_gt     0.0924
_refine_ls_wR_factor_ref     0.1072
_refine_ls_goodness_of_fit_ref     1.084
_refine_ls_restrained_S_all     1.084
_refine_ls_number_reflns     3588
_refine_ls_number_parameters     141
_refine_ls_number_restraints     0
_refine_ls_hydrogen_treatment     constr
_refine_ls_weighting_scheme     calc
_refine_ls_weighting_details
         'calc w=1/[\s^2^(Fo^2^)+(0.0342P)^2^+0.4528P] where P=(Fo^2^+2Fc^2^)/3'
_atom_sites_solution_hydrogens     geom
_atom_sites_solution_primary     direct
_atom_sites_solution_secondary     difmap
_refine_ls_shift/su_max     0.000
_refine_ls_shift/su_mean     0.000
_refine_diff_density_max     0.447
_refine_diff_density_min     -0.520
_refine_ls_extinction_method     none
_refine_ls_extinction_coef     ?
loop_
    _atom_type_symbol
    _atom_type_description
    _atom_type_scat_dispersion_real
    _atom_type_scat_dispersion_imag
    _atom_type_scat_source
    'C' 'C' 0.0033 0.0016
                         'International Tables Vol C Tables 4.2.6.8 and 6.1.1.4'
    'Cu' 'Cu' 0.3201 1.2651
                         'International Tables Vol C Tables 4.2.6.8 and 6.1.1.4'
    'Cl' 'Cl' 0.1484 0.1585
                         'International Tables Vol C Tables 4.2.6.8 and 6.1.1.4'
    'N' 'N' 0.0061 0.0033
                         'International Tables Vol C Tables 4.2.6.8 and 6.1.1.4'
    'H' 'H' 0.0000 0.0000
                         'International Tables Vol C Tables 4.2.6.8 and 6.1.1.4'
_computing_data_collection     'CrystalClear (Rigaku, 2005)'
_computing_cell_refinement     'CrystalClear (Rigaku, 2005)'
_computing_data_reduction     'CrystalClear (Rigaku, 2005)'
_computing_structure_solution     'SHELXS97 (Sheldrick, 2008)'
_computing_structure_refinement     'SHELXL97 (Sheldrick, 2008)'
_computing_molecular_graphics
     'SHELXTL (Sheldrick, 2008) and <i>Mercury</i> (Macrae <i>et al.</i>, 2006)'
_computing_publication_material     'SHELXTL (Sheldrick, 2008)'
loop_
    _atom_site_type_symbol
    _atom_site_label
    _atom_site_fract_x
    _atom_site_fract_y
    _atom_site_fract_z
    _atom_site_U_iso_or_equiv
    _atom_site_adp_type
    _atom_site_calc_flag
    _atom_site_refinement_flags
    _atom_site_occupancy
    _atom_site_disorder_assembly
    _atom_site_disorder_group
    N N1 0.7275(3) 0.3131(3) 0.7043(3) 0.0374(6) Uani d . 1 . .
    H H1 0.7197 0.4066 0.6644 0.045 Uiso calc R 1 . .
    C C1 0.5308(7) 0.1423(5) 0.8060(6) 0.0907(17) Uani d . 1 . .
    H H1A 0.4248 0.1297 0.8051 0.136 Uiso calc R 1 . .
    H H1B 0.5300 0.1267 0.9021 0.136 Uiso calc R 1 . .
    H H1C 0.6256 0.0761 0.7589 0.136 Uiso calc R 1 . .
    Cu Cu1 0.55821(5) 0.83754(4) 0.59096(4) 0.03888(14) Uani d . 1 . .
    Cl Cl1 0.30886(11) 1.01180(9) 0.60170(11) 0.0629(3) Uani d . 1 . .
    C C2 0.5495(4) 0.2903(4) 0.7304(4) 0.0510(9) Uani d . 1 . .
    H H2A 0.5344 0.3062 0.6374 0.061 Uiso calc R 1 . .
    Cl Cl2 0.50922(16) 0.75177(13) 0.81673(10) 0.0778(4) Uani d . 1 . .
    C C3 0.4106(5) 0.3995(5) 0.8062(5) 0.0680(12) Uani d . 1 . .
    H H3A 0.3011 0.4003 0.8002 0.102 Uiso calc R 1 . .
    H H3B 0.4357 0.4909 0.7625 0.102 Uiso calc R 1 . .
    H H3C 0.4069 0.3766 0.9038 0.102 Uiso calc R 1 . .
    Cl Cl3 0.70329(12) 0.64171(9) 0.51116(9) 0.0505(2) Uani d . 1 . .
    C C4 0.8746(6) 0.4013(5) 0.8158(4) 0.0663(12) Uani d . 1 . .
    H H4A 0.8994 0.3922 0.9015 0.099 Uiso calc R 1 . .
    H H4B 0.8065 0.4941 0.7912 0.099 Uiso calc R 1 . .
    H H4C 0.9805 0.3864 0.7407 0.099 Uiso calc R 1 . .
    C C5 0.7756(4) 0.2922(4) 0.8379(4) 0.0449(8) Uani d . 1 . .
    H H5A 0.6679 0.3114 0.9140 0.054 Uiso calc R 1 . .
    C C6 0.8723(6) 0.1434(4) 0.8862(4) 0.0707(13) Uani d . 1 . .
    H H6A 0.8802 0.1331 0.9787 0.106 Uiso calc R 1 . .
    H H6B 0.9860 0.1261 0.8209 0.106 Uiso calc R 1 . .
    H H6C 0.8119 0.0771 0.8894 0.106 Uiso calc R 1 . .
    C C7 0.8673(4) 0.2391(4) 0.5948(3) 0.0447(8) Uani d . 1 . .
    H H7A 0.8709 0.1389 0.6258 0.054 Uiso calc R 1 . .
    H H7B 0.9768 0.2520 0.5902 0.054 Uiso calc R 1 . .
    C C8 0.8484(5) 0.2876(4) 0.4479(3) 0.0452(8) Uani d . 1 . .
    H H8A 0.8366 0.3890 0.4183 0.054 Uiso calc R 1 . .
    H H8B 0.7446 0.2670 0.4494 0.054 Uiso calc R 1 . .
    C C9 1.0015(5) 0.2162(4) 0.3426(4) 0.0565(10) Uani d . 1 . .
    H H9A 1.1046 0.2375 0.3417 0.068 Uiso calc R 1 . .
    H H9B 1.0137 0.1149 0.3740 0.068 Uiso calc R 1 . .
    C C10 0.9891(6) 0.2596(5) 0.1937(4) 0.0698(12) Uani d . 1 . .
    H H10A 1.0904 0.2107 0.1328 0.105 Uiso calc R 1 . .
    H H10B 0.9796 0.3595 0.1607 0.105 Uiso calc R 1 . .
    H H10C 0.8893 0.2364 0.1929 0.105 Uiso calc R 1 . .
loop_
    _atom_site_aniso_label
    _atom_site_aniso_U_11
    _atom_site_aniso_U_22
    _atom_site_aniso_U_33
    _atom_site_aniso_U_12
    _atom_site_aniso_U_13
    _atom_site_aniso_U_23
    N1 0.0384(15) 0.0359(14) 0.0347(15) -0.0041(11) -0.0109(12) -0.0078(12)
    C1 0.083(3) 0.072(3) 0.124(5) -0.045(3) -0.018(3) -0.016(3)
    Cu1 0.0400(2) 0.0323(2) 0.0370(2) -0.00387(16) -0.00747(17) -0.00665(17)
    Cl1 0.0393(5) 0.0424(5) 0.0699(7) -0.0006(4) 0.0065(4) 0.0027(4)
    C2 0.043(2) 0.066(2) 0.047(2) -0.0150(18) -0.0124(17) -0.0148(19)
    Cl2 0.0893(8) 0.0808(8) 0.0353(5) -0.0012(6) -0.0073(5) -0.0061(5)
    C3 0.040(2) 0.084(3) 0.070(3) -0.007(2) -0.009(2) -0.019(2)
    Cl3 0.0628(6) 0.0332(4) 0.0488(5) -0.0008(4) -0.0151(4) -0.0118(4)
    C4 0.073(3) 0.083(3) 0.058(3) -0.023(2) -0.031(2) -0.017(2)
    C5 0.0412(19) 0.053(2) 0.0355(19) -0.0014(16) -0.0136(15) -0.0097(16)
    C6 0.084(3) 0.065(3) 0.054(3) 0.011(2) -0.039(2) -0.005(2)
    C7 0.0429(19) 0.0426(19) 0.042(2) 0.0019(15) -0.0118(16) -0.0134(16)
    C8 0.051(2) 0.0408(19) 0.044(2) -0.0037(16) -0.0172(17) -0.0138(16)
    C9 0.057(2) 0.062(2) 0.046(2) -0.0047(19) -0.0102(18) -0.0212(19)
    C10 0.081(3) 0.083(3) 0.049(2) -0.017(2) -0.012(2) -0.030(2)
loop_
    _geom_bond_atom_site_label_1
    _geom_bond_atom_site_label_2
    _geom_bond_site_symmetry_2
    _geom_bond_distance
    _geom_bond_publ_flag
    N1 C7 . 1.501(4) ?
    N1 C5 . 1.525(4) ?
    N1 C2 . 1.528(4) ?
    N1 H1 . 0.9100 ?
    C1 C2 . 1.506(5) ?
    C1 H1A . 0.9600 ?
    C1 H1B . 0.9600 ?
    C1 H1C . 0.9600 ?
    Cu1 Cl2 . 2.1701(13) ?
    Cu1 Cl3 . 2.2190(12) ?
    Cu1 Cl1 2_676 2.2884(14) ?
    Cu1 Cl1 . 2.3051(13) ?
    Cl1 Cu1 2_676 2.2884(14) ?
    C2 C3 . 1.515(5) ?
    C2 H2A . 0.9800 ?
    C3 H3A . 0.9600 ?
    C3 H3B . 0.9600 ?
    C3 H3C . 0.9600 ?
    C4 C5 . 1.519(5) ?
    C4 H4A . 0.9600 ?
    C4 H4B . 0.9600 ?
    C4 H4C . 0.9600 ?
    C5 C6 . 1.518(5) ?
    C5 H5A . 0.9800 ?
    C6 H6A . 0.9600 ?
    C6 H6B . 0.9600 ?
    C6 H6C . 0.9600 ?
    C7 C8 . 1.508(4) ?
    C7 H7A . 0.9700 ?
    C7 H7B . 0.9700 ?
    C8 C9 . 1.511(5) ?
    C8 H8A . 0.9700 ?
    C8 H8B . 0.9700 ?
    C9 C10 . 1.509(5) ?
    C9 H9A . 0.9700 ?
    C9 H9B . 0.9700 ?
    C10 H10A . 0.9600 ?
    C10 H10B . 0.9600 ?
    C10 H10C . 0.9600 ?
loop_
    _geom_angle_atom_site_label_1
    _geom_angle_atom_site_label_2
    _geom_angle_atom_site_label_3
    _geom_angle_site_symmetry_1
    _geom_angle_site_symmetry_3
    _geom_angle
    _geom_angle_publ_flag
    C7 N1 C5 . . 113.3(2) ?
    C7 N1 C2 . . 113.5(3) ?
    C5 N1 C2 . . 114.8(3) ?
    C7 N1 H1 . . 104.6 ?
    C5 N1 H1 . . 104.6 ?
    C2 N1 H1 . . 104.6 ?
    C2 C1 H1A . . 109.5 ?
    C2 C1 H1B . . 109.5 ?
    H1A C1 H1B . . 109.5 ?
    C2 C1 H1C . . 109.5 ?
    H1A C1 H1C . . 109.5 ?
    H1B C1 H1C . . 109.5 ?
    Cl2 Cu1 Cl3 . . 99.48(5) ?
    Cl2 Cu1 Cl1 . 2_676 146.21(6) ?
    Cl3 Cu1 Cl1 . 2_676 96.22(5) ?
    Cl2 Cu1 Cl1 . . 97.69(6) ?
    Cl3 Cu1 Cl1 . . 143.17(5) ?
    Cl1 Cu1 Cl1 2_676 . 87.01(5) ?
    Cu1 Cl1 Cu1 2_676 . 92.99(5) ?
    C1 C2 C3 . . 112.0(4) ?
    C1 C2 N1 . . 113.3(3) ?
    C3 C2 N1 . . 110.3(3) ?
    C1 C2 H2A . . 107.0 ?
    C3 C2 H2A . . 107.0 ?
    N1 C2 H2A . . 107.0 ?
    C2 C3 H3A . . 109.5 ?
    C2 C3 H3B . . 109.5 ?
    H3A C3 H3B . . 109.5 ?
    C2 C3 H3C . . 109.5 ?
    H3A C3 H3C . . 109.5 ?
    H3B C3 H3C . . 109.5 ?
    C5 C4 H4A . . 109.5 ?
    C5 C4 H4B . . 109.5 ?
    H4A C4 H4B . . 109.5 ?
    C5 C4 H4C . . 109.5 ?
    H4A C4 H4C . . 109.5 ?
    H4B C4 H4C . . 109.5 ?
    C6 C5 C4 . . 111.9(3) ?
    C6 C5 N1 . . 113.9(3) ?
    C4 C5 N1 . . 109.1(3) ?
    C6 C5 H5A . . 107.2 ?
    C4 C5 H5A . . 107.2 ?
    N1 C5 H5A . . 107.2 ?
    C5 C6 H6A . . 109.5 ?
    C5 C6 H6B . . 109.5 ?
    H6A C6 H6B . . 109.5 ?
    C5 C6 H6C . . 109.5 ?
    H6A C6 H6C . . 109.5 ?
    H6B C6 H6C . . 109.5 ?
    N1 C7 C8 . . 115.2(3) ?
    N1 C7 H7A . . 108.5 ?
    C8 C7 H7A . . 108.5 ?
    N1 C7 H7B . . 108.5 ?
    C8 C7 H7B . . 108.5 ?
    H7A C7 H7B . . 107.5 ?
    C7 C8 C9 . . 111.6(3) ?
    C7 C8 H8A . . 109.3 ?
    C9 C8 H8A . . 109.3 ?
    C7 C8 H8B . . 109.3 ?
    C9 C8 H8B . . 109.3 ?
    H8A C8 H8B . . 108.0 ?
    C10 C9 C8 . . 114.0(3) ?
    C10 C9 H9A . . 108.8 ?
    C8 C9 H9A . . 108.8 ?
    C10 C9 H9B . . 108.8 ?
    C8 C9 H9B . . 108.8 ?
    H9A C9 H9B . . 107.6 ?
    C9 C10 H10A . . 109.5 ?
    C9 C10 H10B . . 109.5 ?
    H10A C10 H10B . . 109.5 ?
    C9 C10 H10C . . 109.5 ?
    H10A C10 H10C . . 109.5 ?
    H10B C10 H10C . . 109.5 ?
loop_
    _geom_torsion_atom_site_label_1
    _geom_torsion_atom_site_label_2
    _geom_torsion_atom_site_label_3
    _geom_torsion_atom_site_label_4
    _geom_torsion_site_symmetry_1
    _geom_torsion_site_symmetry_2
    _geom_torsion_site_symmetry_3
    _geom_torsion_site_symmetry_4
    _geom_torsion
    _geom_torsion_publ_flag
    Cl2 Cu1 Cl1 Cu1 . . . 2_676 146.38(6) ?
    Cl3 Cu1 Cl1 Cu1 . . . 2_676 -96.39(7) ?
    Cl1 Cu1 Cl1 Cu1 2_676 . . 2_676 0.0 ?
    C7 N1 C2 C1 . . . . 70.5(4) ?
    C5 N1 C2 C1 . . . . -62.1(4) ?
    C7 N1 C2 C3 . . . . -163.1(3) ?
    C5 N1 C2 C3 . . . . 64.3(4) ?
    C7 N1 C5 C6 . . . . -40.5(4) ?
    C2 N1 C5 C6 . . . . 92.1(4) ?
    C7 N1 C5 C4 . . . . 85.3(4) ?
    C2 N1 C5 C4 . . . . -142.1(3) ?
    C5 N1 C7 C8 . . . . -163.7(3) ?
    C2 N1 C7 C8 . . . . 63.0(4) ?
    N1 C7 C8 C9 . . . . 175.3(3) ?
    C7 C8 C9 C10 . . . . 179.4(3) ?
loop_
    _geom_hbond_atom_site_label_D
    _geom_hbond_atom_site_label_H
    _geom_hbond_atom_site_label_A
    _geom_hbond_site_symmetry_A
    _geom_hbond_distance_DH
    _geom_hbond_distance_HA
    _geom_hbond_distance_DA
    _geom_hbond_angle_DHA
    _geom_hbond_publ_flag
    N1 H1 Cl3 . 0.91 2.44 3.336(3) 168 y
    C2 H2A Cl3 2_666 0.98 2.82 3.668(5) 146 y
    C5 H5A Cl2 2_667 0.98 2.64 3.511(4) 149 y
    C8 H8A Cl3 . 0.97 2.78 3.617(4) 144 y
data_global
_journal_date_recd_electronic     2010-12-20
_journal_date_accepted     2010-12-25
_journal_name_full     'Acta Crystallographica, Section E'
_journal_year     2011
_journal_volume     67
_journal_issue      2
_journal_page_first     m170
_journal_page_last     m170
_journal_paper_category     QM
_journal_coeditor_code     HY2392
_publ_contact_author_name     'Jing Dai'
_publ_contact_author_address
;
Ordered Matter Science Research Center
College of Chemistry and Chemical Engineering
Southeast University
Nanjing 210096
People's Republic of China
;
_publ_contact_author_email     fudavid88@yahoo.com.cn
_publ_contact_author_fax     '862552090626'
_publ_contact_author_phone     '862552090626'
_publ_section_title
;
Bis(<i>N</i>,<i>N</i>-diisopropylbutanaminium)
bis[di-\m-chlorido-bis[dichloridocuprate(II)]]
;
loop_
    _publ_author_name
    _publ_author_footnote
    _publ_author_address
    'Jing Dai' .
;
Ordered Matter Science Research Center
College of Chemistry and Chemical Engineering
Southeast University
Nanjing 210096
People's Republic of China
;
    'Jie Xu' .
;
Ordered Matter Science Research Center
College of Chemistry and Chemical Engineering
Southeast University
Nanjing 210096
People's Republic of China
;
