# Supplementary material for: Bis(N,N-diisopropyl­butanaminium) bis­[di-μ-chlorido-bis­[dichlorido­cuprate(II)]]
Source: Acta Crystallogr Sect E Struct Rep Online. 2011 Jan 15;67(Pt 2):m170. doi: 10.1107/S1600536810054280 (PMC3051450; doi:10.1107/S1600536810054280)
Supplement: Supplementary file 2 [file e-67-0m170-Isup2.hkl]

# 
# h,k,l, Fc-squared, Fo-squared, sigma(Fo-squared) and status flag 
# 
data_I
_shelx_title ' 1                      R =  New: P-1' 
_shelx_refln_list_code          4 
_shelx_F_calc_maximum      103.79 
_exptl_crystal_F_000       342.00 
_reflns_d_resolution_high  0.7700 
 
loop_ 
 _symmetry_equiv_pos_as_xyz 
 'x, y, z' 
 '-x, -y, -z' 
 
_cell_length_a     8.5697 
_cell_length_b    10.2130 
_cell_length_c    10.3840 
_cell_angle_alpha  72.430 
_cell_angle_beta   68.530 
_cell_angle_gamma  71.780 
 
_shelx_F_squared_multiplier     1.000 
 
loop_ 
 _refln_index_h 
 _refln_index_k 
 _refln_index_l 
 _refln_F_squared_calc 
 _refln_F_squared_meas 
 _refln_F_squared_sigma 
 _refln_observed_status 
   2   0   0     1518.22     1453.65     54.81 o 
   3   0   0      308.64      278.07      5.83 o 
   4   0   0      709.99      689.16     41.94 o 
   5   0   0      578.95      557.40     22.99 o 
   6   0   0        2.30        0.35      1.90 o 
   7   0   0      864.98      827.01     62.86 o 
   8   0   0      209.52      216.07     16.67 o 
   9   0   0       77.23       98.74     14.97 o 
  10   0   0        0.55       36.02     20.13 o 
  -9   1   0        0.13        8.36      7.32 o 
  -8   1   0      117.40      156.54     16.49 o 
  -7   1   0      285.36      264.82     16.27 o 
  -6   1   0      136.88      130.11      7.49 o 
  -5   1   0      384.45      367.46     10.88 o 
  -4   1   0      160.78      158.94      5.29 o 
  -3   1   0      387.03      354.58      7.48 o 
  -2   1   0     2145.89     2315.74     34.22 o 
  -1   1   0     1594.26     1472.50     66.60 o 
   2   1   0     9570.29     9257.96    142.34 o 
   3   1   0      567.61      582.96     43.20 o 
   4   1   0      276.97      234.27      6.53 o 
   5   1   0      819.90      754.29     17.67 o 
   6   1   0      297.02      298.94     13.12 o 
   7   1   0       24.05       29.61      9.66 o 
   8   1   0       94.27      112.13     11.00 o 
   9   1   0      177.50      202.89     22.47 o 
  10   1   0        7.21       -8.92      8.92 o 
  -9   2   0        1.61        0.34     12.69 o 
  -8   2   0       98.59      115.40     13.58 o 
  -7   2   0        4.54       11.55      5.48 o 
  -6   2   0       31.56       28.27      3.63 o 
  -5   2   0      267.33      260.47     12.47 o 
  -4   2   0     2880.92     2917.85     62.66 o 
  -3   2   0     4670.93     4635.26     87.08 o 
  -2   2   0     3962.23     3931.36     80.66 o 
  -1   2   0      395.55      344.15      6.98 o 
   0   2   0     8613.53     8195.42    107.02 o 
   1   2   0      138.75      161.07      3.99 o 
   2   2   0     2831.38     2946.73     52.15 o 
   3   2   0      185.67      211.74      5.53 o 
   4   2   0      170.21      159.71      9.14 o 
   5   2   0      949.71      924.89     22.68 o 
   6   2   0      198.32      194.91      8.86 o 
   7   2   0      137.55      110.75     15.53 o 
   8   2   0        0.35        8.22      5.39 o 
   9   2   0       28.65       38.67     10.07 o 
  10   2   0        8.46        5.99      8.13 o 
  -9   3   0       90.63      116.44     25.23 o 
  -8   3   0       22.33       27.79      7.72 o 
  -7   3   0        1.85        4.22      7.82 o 
  -6   3   0       69.29       65.39      5.56 o 
  -5   3   0      458.91      423.33     13.34 o 
  -4   3   0       79.04       63.19      3.97 o 
  -3   3   0     1395.15     1415.84     29.38 o 
  -2   3   0     7671.28     7614.42    203.29 o 
  -1   3   0     2487.50     2534.22     46.13 o 
   0   3   0       63.71       94.79      7.98 o 
   1   3   0       55.24       75.11      4.60 o 
   2   3   0     4585.43     5017.96    103.77 o 
   3   3   0     3265.26     3293.36     60.34 o 
   4   3   0       13.10       16.83      2.69 o 
   5   3   0      915.49      970.02     48.72 o 
   6   3   0      382.33      381.56     13.47 o 
   7   3   0       25.45       32.96     10.62 o 
   8   3   0        3.77        9.16      9.47 o 
   9   3   0       51.73       70.72     22.28 o 
  10   3   0       44.84       47.57     11.19 o 
  -8   4   0       41.09       42.88     11.51 o 
  -7   4   0      100.47      102.15     11.41 o 
  -6   4   0      451.03      434.67     16.84 o 
  -5   4   0      831.86      841.79     25.53 o 
  -4   4   0     1503.82     1489.21     38.39 o 
  -3   4   0      407.65      389.82     17.49 o 
  -2   4   0      296.86      321.29      8.63 o 
  -1   4   0        7.04        6.08      3.04 o 
   0   4   0       35.48       34.42      2.68 o 
   1   4   0     1040.95     1052.35     47.55 o 
   2   4   0      634.07      691.46     17.22 o 
   3   4   0      947.22      943.38     19.91 o 
   4   4   0      765.52      781.79     18.96 o 
   5   4   0      392.20      407.52     13.19 o 
   6   4   0      100.73      141.12     17.37 o 
   7   4   0       28.75       23.83      4.42 o 
   8   4   0       17.71       27.94     10.47 o 
   9   4   0        1.92        7.72      7.14 o 
  10   4   0       30.76       38.31     11.88 o 
  -8   5   0       62.18       72.25     19.64 o 
  -7   5   0        6.96        5.89      6.34 o 
  -6   5   0      203.76      186.85     10.79 o 
  -5   5   0      459.65      453.17     17.68 o 
  -4   5   0      169.42      175.23     11.48 o 
  -3   5   0       12.83       21.75      6.16 o 
  -2   5   0      583.56      603.73     15.41 o 
  -1   5   0     1203.91     1230.03     26.15 o 
   0   5   0      647.97      620.91     18.40 o 
   1   5   0       72.46       82.15      8.13 o 
   2   5   0      290.33      282.37      7.32 o 
   3   5   0     1043.25     1097.84     35.51 o 
   4   5   0      552.45      545.01     14.92 o 
   5   5   0      104.43      105.78      6.37 o 
   6   5   0      157.13      165.96      9.32 o 
   7   5   0      230.88      216.54     10.81 o 
   8   5   0       42.16       29.84      7.71 o 
   9   5   0        2.75       -5.65      8.71 o 
  10   5   0       37.69       52.23     13.42 o 
  -7   6   0      204.76      193.36     26.85 o 
  -6   6   0      145.74      127.82     12.90 o 
  -5   6   0       29.77       22.63      9.76 o 
  -4   6   0      150.24      151.73      8.30 o 
  -3   6   0        0.94        1.05      2.47 o 
  -2   6   0      190.54      197.25     10.03 o 
  -1   6   0       28.75       32.41      5.43 o 
   0   6   0     1244.33     1260.43     39.56 o 
   1   6   0     3598.58     3624.53    115.70 o 
   2   6   0        3.73       -2.40      2.40 o 
   3   6   0      422.93      457.91     21.63 o 
   4   6   0       22.06       24.89      3.00 o 
   5   6   0       76.14       72.61      5.50 o 
   6   6   0        1.09        1.57      3.07 o 
   7   6   0      118.95      138.95     16.91 o 
   8   6   0      361.36      396.06     37.05 o 
   9   6   0       66.50       65.83     11.20 o 
  -7   7   0       69.82       53.31     21.55 o 
  -6   7   0      112.84       91.72     12.05 o 
  -5   7   0       41.49       37.71     15.69 o 
  -4   7   0       82.52       69.95     12.12 o 
  -3   7   0        5.67        9.21      3.37 o 
  -2   7   0        5.14        6.61      3.12 o 
  -1   7   0       59.09       59.96      4.18 o 
   0   7   0      578.31      579.97     15.98 o 
   1   7   0      778.34      798.89     28.19 o 
   2   7   0      432.02      454.15     16.09 o 
   3   7   0      963.04      972.59     26.21 o 
   4   7   0       97.80       96.57      6.04 o 
   5   7   0       24.72       33.12      7.44 o 
   6   7   0       43.89       40.49      5.94 o 
   7   7   0        0.79        5.92      4.41 o 
   8   7   0       36.43       39.42      8.18 o 
   9   7   0       54.64       60.06     14.65 o 
  -6   8   0        3.36      -13.65     13.65 o 
  -5   8   0        6.22       13.87      8.86 o 
  -4   8   0      101.46      113.87     12.50 o 
  -3   8   0      432.14      451.85     24.68 o 
  -2   8   0      365.59      385.97     20.32 o 
  -1   8   0        1.66        8.16      2.76 o 
   0   8   0      199.93      187.90     13.53 o 
   1   8   0        0.73        1.11      2.59 o 
   2   8   0      120.02      126.86     10.14 o 
   3   8   0       92.85       98.01      5.96 o 
   4   8   0      267.89      280.58     13.80 o 
   5   8   0      531.68      551.30     20.79 o 
   6   8   0      220.74      217.72     11.68 o 
   7   8   0       14.23       13.81      6.45 o 
   8   8   0        0.46       -8.97      8.97 o 
   9   8   0        1.94       -0.92      6.60 o 
  -5   9   0        9.48       14.81      9.56 o 
  -4   9   0       37.23       41.35     14.92 o 
  -3   9   0       43.49       65.14     12.46 o 
  -2   9   0      621.13      650.73     36.16 o 
  -1   9   0      758.03      813.38     41.24 o 
   0   9   0      127.93      146.64     12.17 o 
   1   9   0        5.37        3.72      3.75 o 
   2   9   0       30.81       16.10      9.82 o 
   3   9   0      476.38      470.44     17.35 o 
   4   9   0       25.38       26.91      8.90 o 
   5   9   0      156.33      167.02     11.73 o 
   6   9   0      277.82      305.23     18.56 o 
   7   9   0       74.47       78.01     12.64 o 
   8   9   0        7.18        6.75     10.97 o 
  -4  10   0       16.07       27.26      9.79 o 
  -3  10   0        0.69        1.01      6.39 o 
  -2  10   0       10.49       13.84     13.96 o 
  -1  10   0       39.27       61.99      9.54 o 
   0  10   0      124.77      128.84     13.62 o 
   1  10   0      217.97      208.79     14.23 o 
   2  10   0      248.61      262.24     12.20 o 
   3  10   0      164.40      188.55     16.73 o 
   4  10   0      119.65      124.33      8.94 o 
   5  10   0       85.73       88.16      7.87 o 
   6  10   0       12.58        6.52      5.92 o 
   7  10   0        5.61        8.97     17.68 o 
   8  10   0        6.43       16.49     14.04 o 
  -2  11   0        1.02        0.25      6.71 o 
  -1  11   0       71.93       96.91     12.09 o 
   0  11   0       59.06       45.50      9.54 o 
   1  11   0        0.58       -8.82      8.82 o 
   2  11   0      106.42      136.28     13.26 o 
   3  11   0      178.84      182.20     14.95 o 
   4  11   0       98.87      111.60     20.25 o 
   5  11   0       35.04       44.82      9.44 o 
   6  11   0       18.68       41.25      9.85 o 
   7  11   0       23.65       25.66     32.25 o 
   0  12   0       66.69       85.39     14.02 o 
   1  12   0      259.55      265.23     30.14 o 
   2  12   0       65.27       78.31     17.56 o 
   3  12   0       11.83        6.21     12.66 o 
   4  12   0       52.41       56.45     18.10 o 
   5  12   0        2.42       -4.22      9.43 o 
  -4 -12   1        4.37      -13.96     13.96 o 
  -2 -12   1       62.91       73.17     16.26 o 
  -1 -12   1      167.60      193.90     31.45 o 
   0 -12   1       42.56       56.45     21.09 o 
  -6 -11   1       43.94       20.90     13.58 o 
  -5 -11   1        0.48        6.95      6.56 o 
  -4 -11   1        3.22        0.25      5.14 o 
  -3 -11   1       50.95       56.30     16.26 o 
  -2 -11   1       22.71       50.70     14.04 o 
  -1 -11   1       51.79       63.07     14.99 o 
   0 -11   1      343.07      361.85     28.61 o 
   1 -11   1      270.30      274.88     28.92 o 
   2 -11   1        4.15        6.71      9.66 o 
  -7 -10   1       12.97       25.10     10.31 o 
  -6 -10   1       17.91        9.10      9.05 o 
  -5 -10   1       29.08       34.71      8.00 o 
  -4 -10   1       86.55      107.03     24.08 o 
  -3 -10   1      131.32      123.38     10.58 o 
  -2 -10   1      135.04      126.90      8.78 o 
  -1 -10   1       65.19       82.54     15.22 o 
   0 -10   1        0.08       -0.67      5.56 o 
   1 -10   1       19.97       33.61      9.82 o 
   2 -10   1       41.82       54.16      8.92 o 
   3 -10   1       53.36       66.26     13.92 o 
   4 -10   1       25.77       58.15     17.26 o 
  -8  -9   1        0.78        5.37     13.96 o 
  -7  -9   1       14.13       -6.94      6.94 o 
  -6  -9   1       88.82       73.29     11.81 o 
  -5  -9   1       11.77        9.63      5.91 o 
  -4  -9   1      193.63      182.62     10.07 o 
  -3  -9   1      498.78      459.79     18.72 o 
  -2  -9   1      232.56      241.78     14.21 o 
  -1  -9   1       87.12       94.38      7.76 o 
   0  -9   1      119.25      124.34      7.59 o 
   1  -9   1      466.46      502.28     26.65 o 
   2  -9   1      272.06      281.42     20.36 o 
   3  -9   1       25.11       22.66      8.65 o 
   4  -9   1       24.49       21.53     13.12 o 
   5  -9   1       68.45      102.27     14.27 o 
  -8  -8   1       24.37       45.94     15.80 o 
  -7  -8   1       16.26       25.07      7.71 o 
  -6  -8   1      128.68      120.39     12.24 o 
  -5  -8   1      312.20      322.36     14.09 o 
  -4  -8   1      266.72      271.39     11.21 o 
  -3  -8   1        0.21        0.85      3.04 o 
  -2  -8   1      423.08      447.51     15.20 o 
  -1  -8   1      186.36      191.23      8.75 o 
   0  -8   1       16.31       14.26      6.74 o 
   1  -8   1       34.17       35.25      4.25 o 
   2  -8   1      450.46      455.52     16.79 o 
   3  -8   1      933.98      942.76     63.97 o 
   4  -8   1      140.45      159.22     13.57 o 
   5  -8   1       22.74       29.94     13.00 o 
   6  -8   1       11.13       24.54     13.65 o 
  -9  -7   1        0.11       -0.15      8.51 o 
  -8  -7   1        0.78       12.20     13.27 o 
  -7  -7   1       33.43       30.79     14.38 o 
  -6  -7   1      248.80      262.53     12.26 o 
  -5  -7   1      512.92      459.74     16.90 o 
  -4  -7   1      937.71      918.07     27.41 o 
  -3  -7   1      561.90      530.39     24.99 o 
  -2  -7   1      409.37      399.35     20.16 o 
  -1  -7   1      478.68      489.21     14.96 o 
   0  -7   1       64.19       68.25      6.81 o 
   1  -7   1        0.91       14.96      5.59 o 
   2  -7   1       40.12       39.35      4.42 o 
   3  -7   1      225.68      245.60     10.89 o 
   4  -7   1      179.32      168.46     10.06 o 
   5  -7   1      108.73      122.37     12.78 o 
   6  -7   1       22.46       30.13      7.98 o 
   7  -7   1        5.18        9.43     14.04 o 
  -9  -6   1       33.15       45.64     13.88 o 
  -8  -6   1      268.01      299.55     62.63 o 
  -7  -6   1       91.30      112.89      8.28 o 
  -6  -6   1       31.06       21.24      9.93 o 
  -5  -6   1      277.95      282.32     12.31 o 
  -4  -6   1       12.59       19.00      8.00 o 
  -3  -6   1       18.89       20.43      3.05 o 
  -2  -6   1      413.89      409.41     12.13 o 
  -1  -6   1     2343.98     2294.15     51.37 o 
   0  -6   1     1412.90     1419.39     33.63 o 
   1  -6   1      375.56      374.12     15.83 o 
   2  -6   1       45.73       51.35      8.44 o 
   3  -6   1       25.61       14.70      9.10 o 
   4  -6   1        4.25        7.71      4.04 o 
   5  -6   1        0.37       -2.28      4.39 o 
   6  -6   1       69.59       65.81      7.56 o 
   7  -6   1      147.84      135.22     21.09 o 
  -9  -5   1       32.27       41.95     12.66 o 
  -8  -5   1      198.87      179.05     16.25 o 
  -7  -5   1      410.75      434.39     35.43 o 
  -6  -5   1      641.98      698.84     24.32 o 
  -5  -5   1      282.84      292.13     15.08 o 
  -4  -5   1      126.00      140.52      6.02 o 
  -3  -5   1      405.78      409.78     10.88 o 
  -2  -5   1     1359.94     1411.64     51.55 o 
  -1  -5   1      252.27      272.31      7.56 o 
   0  -5   1      671.78      654.20     14.96 o 
   1  -5   1     3365.74     3582.95     99.27 o 
   2  -5   1      253.83      236.11     11.33 o 
   3  -5   1       35.47       38.07      4.16 o 
   4  -5   1       13.02       10.33      5.65 o 
   5  -5   1      200.98      215.43      9.97 o 
   6  -5   1      116.03      112.23      7.68 o 
   7  -5   1       27.51       43.58     17.91 o 
   8  -5   1      189.73      226.50     36.51 o 
  -9  -4   1        2.92       -5.64      8.74 o 
  -8  -4   1       11.48        6.98     14.07 o 
  -7  -4   1      165.88      179.10     21.88 o 
  -6  -4   1      256.08      247.23     12.23 o 
  -5  -4   1      245.37      249.21     17.25 o 
  -4  -4   1      617.73      590.42     30.37 o 
  -3  -4   1     1385.04     1451.87     30.66 o 
  -2  -4   1      497.60      484.05     10.58 o 
  -1  -4   1      545.20      537.90     12.94 o 
   0  -4   1      216.40      241.18      6.50 o 
   1  -4   1       35.67       35.01      6.24 o 
   2  -4   1       31.35       27.05      2.56 o 
   3  -4   1      570.45      560.28     15.19 o 
   4  -4   1      296.28      306.81     17.63 o 
   5  -4   1      188.62      169.97      8.48 o 
   6  -4   1      290.35      253.29     13.72 o 
   7  -4   1       27.70       26.95      6.89 o 
   8  -4   1        0.08       -0.23      8.32 o 
 -10  -3   1      145.70      127.78     19.48 o 
  -9  -3   1      156.87      174.79     16.22 o 
  -8  -3   1        5.63       14.61     15.15 o 
  -7  -3   1       12.03       13.32      4.37 o 
  -6  -3   1      490.95      531.95     41.77 o 
  -5  -3   1      514.09      497.65     20.76 o 
  -4  -3   1       59.36       54.70      6.33 o 
  -3  -3   1     2169.57     2261.32     44.40 o 
  -2  -3   1     2068.41     1917.18     32.57 o 
  -1  -3   1       11.60        4.20      1.11 o 
   0  -3   1     2221.48     2412.01     38.68 o 
   1  -3   1      596.52      627.73     12.32 o 
   2  -3   1       71.28       49.73      2.72 o 
   3  -3   1       19.34       33.25      2.75 o 
   4  -3   1      355.78      347.97     14.69 o 
   5  -3   1     1319.33     1302.15     34.44 o 
   6  -3   1      490.24      447.86     19.27 o 
   7  -3   1       41.23       39.29      8.49 o 
   8  -3   1       38.24       46.26      8.99 o 
   9  -3   1       33.28       21.69      9.37 o 
 -10  -2   1       42.19       38.75     10.02 o 
  -9  -2   1       73.53       69.69     28.19 o 
  -8  -2   1       24.30       30.15      8.30 o 
  -7  -2   1      207.40      201.67     13.15 o 
  -6  -2   1      203.47      194.43      9.36 o 
  -5  -2   1      599.77      595.91     17.28 o 
  -4  -2   1     1352.47     1307.63     30.67 o 
  -3  -2   1      158.50      164.99     11.31 o 
  -2  -2   1     1532.02     1554.74     25.30 o 
  -1  -2   1     2591.23     2540.10     60.21 o 
   0  -2   1     2341.71     2257.02     30.07 o 
   1  -2   1      398.62      452.21      8.10 o 
   2  -2   1      183.17      152.32      6.18 o 
   3  -2   1     2971.85     3077.31     58.02 o 
   4  -2   1      801.50      809.90     18.44 o 
   5  -2   1      180.68      173.19      6.27 o 
   6  -2   1      606.96      572.23     33.15 o 
   7  -2   1      287.95      317.49     18.85 o 
   8  -2   1        4.99        2.84     14.15 o 
   9  -2   1        9.37        1.33     10.09 o 
  -9  -1   1       24.39       32.60     10.55 o 
  -8  -1   1        7.77        7.91      6.89 o 
  -7  -1   1        4.62       18.67      9.32 o 
  -6  -1   1       20.93       32.14      3.73 o 
  -5  -1   1      965.43      964.97     71.39 o 
  -4  -1   1      314.42      300.98     13.97 o 
  -3  -1   1      912.02      915.04     18.96 o 
  -2  -1   1       36.67       32.54      3.95 o 
  -1  -1   1      516.63      509.33      5.23 o 
   0  -1   1      276.76      261.72      7.21 o 
   1  -1   1       44.57       57.62      2.25 o 
   2  -1   1     6153.25     6147.64     87.54 o 
   3  -1   1     2193.79     2159.71     35.24 o 
   4  -1   1     2443.65     2406.34     65.93 o 
   5  -1   1      993.13      915.94     52.92 o 
   6  -1   1      495.22      422.52     39.96 o 
   7  -1   1      112.77      115.41     10.74 o 
   8  -1   1       54.03       75.93     11.03 o 
   9  -1   1        0.50        1.35      6.43 o 
  10  -1   1        7.80        3.91      7.81 o 
  -9   0   1        0.86       -1.82      6.90 o 
  -8   0   1      127.49      124.47     12.75 o 
  -7   0   1      483.63      423.79     22.25 o 
  -6   0   1      133.09      117.71      6.86 o 
  -5   0   1     1259.43     1277.24     38.93 o 
  -4   0   1     1281.34     1274.03     50.25 o 
  -3   0   1       18.33       11.73      1.96 o 
  -2   0   1      598.86      704.06     12.61 o 
  -1   0   1     4883.78     4905.80     60.57 o 
   2   0   1      205.97      201.64      6.23 o 
   3   0   1     2507.12     2573.43     37.10 o 
   4   0   1      779.45      793.78     13.78 o 
   5   0   1      144.66      133.92      4.26 o 
   6   0   1      378.08      352.09     35.66 o 
   7   0   1      800.19      799.66     34.74 o 
   8   0   1      555.06      573.18     43.95 o 
   9   0   1      136.62      163.04     23.32 o 
  10   0   1        3.09       10.32      8.61 o 
  -9   1   1        3.34        6.01     13.50 o 
  -8   1   1      135.68      148.99     14.62 o 
  -7   1   1      277.92      268.70     12.68 o 
  -6   1   1      123.68      123.92      6.78 o 
  -5   1   1      215.26      194.12     11.15 o 
  -4   1   1      725.85      681.29     16.43 o 
  -3   1   1      274.92      284.95     12.13 o 
  -2   1   1     1236.59     1363.49    101.00 o 
  -1   1   1        9.05       11.23      1.63 o 
   2   1   1    10772.37     9779.87     71.34 o 
   3   1   1      185.52      192.60      9.25 o 
   4   1   1        4.17       10.06      3.14 o 
   5   1   1       65.44       61.40      2.77 o 
   6   1   1      450.52      378.43     34.40 o 
   7   1   1        3.76        7.71      8.74 o 
   8   1   1      108.56      117.18     11.20 o 
   9   1   1      212.84      217.19     20.54 o 
  10   1   1       17.01       12.13      7.86 o 
  -9   2   1        0.18       -2.47      7.51 o 
  -8   2   1       72.18       85.48     12.73 o 
  -7   2   1       96.22       94.45      7.78 o 
  -6   2   1      433.82      429.65     15.47 o 
  -5   2   1      465.89      477.95     15.29 o 
  -4   2   1      771.03      764.49     26.29 o 
  -3   2   1     2831.06     2898.97     55.93 o 
  -2   2   1     1407.34     1424.96     52.04 o 
  -1   2   1       48.47       50.86      1.78 o 
   0   2   1      862.57      882.64     16.23 o 
   1   2   1     5277.63     4460.19    174.21 o 
   2   2   1     1458.77     1562.70     51.62 o 
   3   2   1     1379.99     1416.34     25.18 o 
   4   2   1     4097.78     4038.79     72.10 o 
   5   2   1     1576.83     1654.71     33.41 o 
   6   2   1      464.08      422.48     13.72 o 
   7   2   1      157.95      155.62     12.22 o 
   8   2   1        0.03        5.02      6.30 o 
   9   2   1        9.87        2.18      6.10 o 
  10   2   1        3.40        2.06      6.56 o 
  -9   3   1       70.63       98.18     27.31 o 
  -8   3   1        0.94       -9.94     10.16 o 
  -7   3   1      104.77       87.72      7.31 o 
  -6   3   1      163.87      153.81      8.54 o 
  -5   3   1      285.05      281.81     11.03 o 
  -4   3   1      108.76      100.47      5.57 o 
  -3   3   1     3070.69     3135.76     85.58 o 
  -2   3   1     7960.54     7780.26    140.77 o 
  -1   3   1     4186.68     4222.26     61.02 o 
   0   3   1     1186.54     1123.42     10.08 o 
   1   3   1      159.02      167.99      6.18 o 
   2   3   1     6746.95     6899.69    106.21 o 
   3   3   1       58.66       71.84      4.11 o 
   4   3   1       10.61       13.75      1.85 o 
   5   3   1      843.51      806.12     18.82 o 
   6   3   1     1202.50     1196.55     31.01 o 
   7   3   1      271.22      235.66     13.07 o 
   8   3   1        2.54       13.23     14.73 o 
   9   3   1       23.64       37.81      8.28 o 
  10   3   1        2.41       11.24      8.21 o 
  -8   4   1       77.37       53.46     17.72 o 
  -7   4   1       15.67       23.42      6.08 o 
  -6   4   1       93.62      100.45      9.23 o 
  -5   4   1      160.81      163.18      8.61 o 
  -4   4   1       22.59       26.27      4.37 o 
  -3   4   1      213.41      218.02     11.20 o 
  -2   4   1      356.43      327.18     12.79 o 
  -1   4   1     4098.89     4051.21     85.69 o 
   0   4   1     1890.71     1907.94     28.77 o 
   1   4   1     1653.26     1639.44     44.56 o 
   2   4   1      303.06      261.10     17.66 o 
   3   4   1      923.35      867.97     17.80 o 
   4   4   1     4370.23     5120.02    301.66 o 
   5   4   1       79.51       77.37      4.31 o 
   6   4   1      256.47      257.58      9.00 o 
   7   4   1      166.71      158.43      7.90 o 
   8   4   1       92.79       67.66      8.53 o 
   9   4   1        9.91        3.04      6.51 o 
  10   4   1       25.72       48.42      9.89 o 
  -8   5   1        0.45      -12.66     14.80 o 
  -7   5   1       24.17       49.01     14.96 o 
  -6   5   1      437.95      402.80     22.82 o 
  -5   5   1      431.55      385.63     24.01 o 
  -4   5   1      991.56     1010.12     29.14 o 
  -3   5   1      396.15      405.14     16.65 o 
  -2   5   1       85.02       71.01      6.60 o 
  -1   5   1      289.56      290.57      7.21 o 
   0   5   1      709.46      714.27     12.83 o 
   1   5   1       59.16       42.81      2.24 o 
   2   5   1        3.01       12.62      2.41 o 
   3   5   1     1786.38     1827.06     48.15 o 
   4   5   1       47.83       37.95      3.33 o 
   5   5   1       12.98       13.30      7.53 o 
   6   5   1       91.16       85.89      6.02 o 
   7   5   1       16.94       17.41      4.53 o 
   8   5   1        1.47        7.00      5.23 o 
   9   5   1        0.60       -3.68      5.25 o 
  10   5   1       34.71       53.58     11.10 o 
  -7   6   1      117.77      161.15     29.38 o 
  -6   6   1       43.06       38.31      8.40 o 
  -5   6   1      333.73      303.84     18.57 o 
  -4   6   1     1478.58     1402.72     42.02 o 
  -3   6   1      361.77      375.01     12.29 o 
  -2   6   1       98.50       86.56      6.82 o 
  -1   6   1      531.79      521.46     11.96 o 
   0   6   1     2578.84     2447.79     77.54 o 
   1   6   1     2503.35     2513.49     49.78 o 
   2   6   1       21.06       28.01      5.41 o 
   3   6   1      583.06      590.79     15.51 o 
   4   6   1      194.96      188.43     11.19 o 
   5   6   1      180.94      201.39      8.91 o 
   6   6   1       11.20       23.13      5.86 o 
   7   6   1       95.36      121.48     10.83 o 
   8   6   1      241.25      256.99     36.28 o 
   9   6   1       79.46       60.86      9.83 o 
  10   6   1        1.55        0.53      7.48 o 
  -6   7   1      144.27      132.50     13.30 o 
  -5   7   1       57.69       71.51     10.85 o 
  -4   7   1       46.18       49.09     10.43 o 
  -3   7   1       57.42       70.41      8.11 o 
  -2   7   1       53.71       60.64      7.27 o 
  -1   7   1       38.32       32.54      3.63 o 
   0   7   1       37.57       29.35      3.48 o 
   1   7   1      686.59      692.15     16.40 o 
   2   7   1      878.59      898.73     22.28 o 
   3   7   1      326.72      327.70     10.56 o 
   4   7   1      304.21      315.49     11.12 o 
   5   7   1      200.77      203.52      8.99 o 
   6   7   1       27.04       22.35      3.90 o 
   7   7   1       20.86       11.65      4.15 o 
   8   7   1      153.20      188.68     21.40 o 
   9   7   1      133.88      116.13     14.07 o 
  10   7   1       64.77       60.52     14.96 o 
  -6   8   1       35.08       53.77     18.02 o 
  -5   8   1       33.53       24.88      8.58 o 
  -4   8   1      106.08       99.87     13.92 o 
  -3   8   1      262.94      276.61     20.33 o 
  -2   8   1      460.03      474.63     27.42 o 
  -1   8   1       31.38       38.34      6.99 o 
   0   8   1       20.92       21.53      5.49 o 
   1   8   1      170.01      175.30      6.61 o 
   2   8   1       53.30       51.18      4.17 o 
   3   8   1       44.77       62.05      9.69 o 
   4   8   1      153.99      155.23      7.79 o 
   5   8   1      390.39      408.37     16.03 o 
   6   8   1       82.56       92.99      7.22 o 
   7   8   1        1.91        2.85      4.10 o 
   8   8   1        4.19        7.23      6.17 o 
   9   8   1        6.68       17.03     10.81 o 
  -5   9   1        1.79       -5.81     12.58 o 
  -4   9   1       42.84       39.20      9.10 o 
  -3   9   1       58.00       70.53      9.90 o 
  -2   9   1      561.24      606.16     36.82 o 
  -1   9   1      558.80      595.93     29.01 o 
   0   9   1        1.48        1.53      6.52 o 
   1   9   1      146.95      169.97     13.23 o 
   2   9   1       43.71       43.64      4.52 o 
   3   9   1       29.82       41.65      6.42 o 
   4   9   1       29.40       49.90     11.02 o 
   5   9   1      224.38      216.15     18.64 o 
   6   9   1      340.27      371.69     18.05 o 
   7   9   1      163.68      133.06     10.80 o 
   8   9   1       27.73       14.80     10.20 o 
   9   9   1        0.08       -2.84     10.58 o 
  -4  10   1        3.56       16.96      8.95 o 
  -3  10   1        1.59        9.19      7.72 o 
  -2  10   1        1.33       10.67      7.02 o 
  -1  10   1      146.62      149.96     14.53 o 
   0  10   1      334.37      355.90     21.52 o 
   1  10   1      181.72      176.34     14.14 o 
   2  10   1        9.73       12.66      6.16 o 
   3  10   1        2.50        6.89      3.45 o 
   4  10   1       18.63       18.38      4.51 o 
   5  10   1       46.32       40.92      8.47 o 
   6  10   1       43.50       59.48     11.71 o 
   7  10   1      121.60      124.49     14.42 o 
   8  10   1       38.96       39.65     13.12 o 
  -3  11   1        7.55        1.92      7.98 o 
  -2  11   1        3.63       -0.56     15.72 o 
  -1  11   1       12.35        7.90      7.23 o 
   0  11   1        0.07        8.17      6.27 o 
   1  11   1       16.78       15.94      7.23 o 
   2  11   1      206.81      225.46     18.21 o 
   3  11   1      238.72      250.38     26.00 o 
   4  11   1      173.37      191.26     17.45 o 
   5  11   1       14.17        8.60      4.99 o 
   6  11   1        0.18       -2.33      5.79 o 
   7  11   1        5.95       -2.30      6.17 o 
  -1  12   1        1.94        6.35      9.33 o 
   0  12   1       34.83       26.92      8.68 o 
   1  12   1      107.20       97.27     13.45 o 
   2  12   1       19.69        4.13     13.54 o 
   3  12   1       49.82       47.79     10.01 o 
   4  12   1      130.42      123.26     20.10 o 
   5  12   1       23.89       24.85     13.88 o 
   6  12   1       13.13       14.11     10.74 o 
  -5 -11   2       19.84       15.44     13.54 o 
  -4 -11   2       14.13       15.95      8.99 o 
  -3 -11   2        8.27       -9.82      9.82 o 
  -2 -11   2       11.17       37.81     12.50 o 
  -1 -11   2       60.29       86.29     19.94 o 
   0 -11   2      255.24      317.23     34.90 o 
   1 -11   2      212.31      225.04     29.91 o 
   2 -11   2        0.95        3.14     12.58 o 
  -6 -10   2       31.98       29.17      9.71 o 
  -5 -10   2       19.69       15.83     10.89 o 
  -4 -10   2       25.86        3.43      6.51 o 
  -3 -10   2        9.33       26.46      6.52 o 
  -2 -10   2       27.21       32.75      7.13 o 
  -1 -10   2       17.69       37.08      6.95 o 
   0 -10   2       23.42       15.39      7.48 o 
   1 -10   2      197.04      208.36     17.44 o 
   2 -10   2      133.64      138.41     19.94 o 
   3 -10   2       67.12       61.19     11.44 o 
  -7  -9   2        0.57        1.61      7.94 o 
  -6  -9   2        1.13       -1.37      8.44 o 
  -5  -9   2       12.20       17.94     11.47 o 
  -4  -9   2       99.06      109.52     17.30 o 
  -3  -9   2      263.52      277.62     16.57 o 
  -2  -9   2      260.30      270.97     12.28 o 
  -1  -9   2       30.72       35.24      5.14 o 
   0  -9   2        0.48        0.56      6.26 o 
   1  -9   2       18.81       25.33      5.01 o 
   2  -9   2        1.90        1.24     11.16 o 
   3  -9   2       22.33       27.90      9.89 o 
   4  -9   2       84.28       86.46     11.56 o 
   5  -9   2      115.88      115.90     26.58 o 
  -8  -8   2       19.69        7.36     12.58 o 
  -7  -8   2        0.42        1.62      7.17 o 
  -6  -8   2        7.97       11.67      9.55 o 
  -5  -8   2      135.51      166.55     13.79 o 
  -4  -8   2      143.79      154.55     11.78 o 
  -3  -8   2      253.03      256.55     17.68 o 
  -2  -8   2     1030.48     1015.13     31.14 o 
  -1  -8   2      586.97      546.72     34.01 o 
   0  -8   2      114.04      118.87      9.48 o 
   1  -8   2       23.68       28.57      4.73 o 
   2  -8   2      319.15      352.92     14.63 o 
   3  -8   2      773.66      791.78     38.13 o 
   4  -8   2       40.32       46.51     13.84 o 
   5  -8   2       48.78       44.33      9.28 o 
   6  -8   2      100.46      106.08     21.86 o 
  -8  -7   2        4.43       19.10     13.12 o 
  -7  -7   2       12.64       15.11      7.48 o 
  -6  -7   2       73.33       90.03     10.21 o 
  -5  -7   2      249.44      266.06     15.93 o 
  -4  -7   2      176.35      148.40      9.94 o 
  -3  -7   2       84.93       82.13      8.43 o 
  -2  -7   2       12.14       19.79      3.69 o 
  -1  -7   2      281.04      291.82     17.10 o 
   0  -7   2      346.72      350.01     12.61 o 
   1  -7   2      146.81      162.15      8.49 o 
   2  -7   2      445.67      429.85     17.78 o 
   3  -7   2      498.89      533.94     20.10 o 
   4  -7   2      601.24      679.08     26.19 o 
   5  -7   2      289.28      296.65     15.25 o 
   6  -7   2        1.51       18.55     10.32 o 
   7  -7   2        1.98       -7.36     11.04 o 
  -9  -6   2       11.88       13.04     11.35 o 
  -8  -6   2       53.37       46.63     14.88 o 
  -7  -6   2       10.56       22.28      8.55 o 
  -6  -6   2       81.00       89.92     11.28 o 
  -5  -6   2      331.12      319.55     12.51 o 
  -4  -6   2      327.39      326.67     11.14 o 
  -3  -6   2      276.52      263.78     12.42 o 
  -2  -6   2      265.06      257.14      8.14 o 
  -1  -6   2      790.61      813.41     20.80 o 
   0  -6   2     1337.11     1383.20     34.55 o 
   1  -6   2      208.62      211.00      8.61 o 
   2  -6   2       37.28       31.11      4.17 o 
   3  -6   2       43.34       50.47      5.30 o 
   4  -6   2      104.63      107.15      9.00 o 
   5  -6   2       22.15       29.60      8.01 o 
   6  -6   2       46.09       51.56      7.18 o 
   7  -6   2       76.82       78.39     21.09 o 
  -9  -5   2       12.87      -10.58     10.58 o 
  -8  -5   2       81.54       97.87     22.70 o 
  -7  -5   2      343.81      368.02     23.13 o 
  -6  -5   2      339.22      357.63     14.92 o 
  -5  -5   2       72.35       59.40      6.90 o 
  -4  -5   2      876.48      813.49     25.22 o 
  -3  -5   2      397.84      381.34     24.21 o 
  -2  -5   2       32.46       32.97      2.58 o 
  -1  -5   2      518.31      521.73     12.73 o 
   0  -5   2     3899.34     4109.89     91.15 o 
   1  -5   2     4393.16     4433.16     99.50 o 
   2  -5   2     1154.79     1230.66     31.30 o 
   3  -5   2        0.47        1.48      4.14 o 
   4  -5   2       49.22       53.67      5.18 o 
   5  -5   2      121.92      132.27     14.20 o 
   6  -5   2       89.22       92.69      9.03 o 
   7  -5   2       23.84       40.77     23.97 o 
   8  -5   2      151.15      167.82     31.29 o 
  -9  -4   2        0.94       -0.38      5.98 o 
  -8  -4   2       54.87       71.08     10.98 o 
  -7  -4   2      380.92      404.17     33.27 o 
  -6  -4   2      322.30      336.94     18.54 o 
  -5  -4   2      302.11      293.89     11.66 o 
  -4  -4   2      609.08      654.51     25.12 o 
  -3  -4   2      226.67      222.67      6.55 o 
  -2  -4   2      222.21      211.87      6.04 o 
  -1  -4   2       11.10        6.33      1.27 o 
   0  -4   2       95.72       90.70      6.12 o 
   1  -4   2      388.50      369.06      9.85 o 
   2  -4   2     1831.25     1863.65     41.72 o 
   3  -4   2      378.49      393.81     13.64 o 
   4  -4   2       38.03       50.10      8.35 o 
   5  -4   2       37.70       37.02      4.33 o 
   6  -4   2       15.97       23.97      4.24 o 
   7  -4   2       11.80       19.99      7.88 o 
   8  -4   2        5.08       -3.37      9.28 o 
   9  -4   2       60.66       61.13     21.71 o 
  -9  -3   2       62.81       48.78     13.50 o 
  -8  -3   2       12.53       12.87      6.66 o 
  -7  -3   2       51.71       74.34      7.70 o 
  -6  -3   2        0.47        1.76      3.12 o 
  -5  -3   2      104.49      120.24      9.49 o 
  -4  -3   2      381.11      417.37     12.34 o 
  -3  -3   2     2858.00     2919.42     58.80 o 
  -2  -3   2     5714.82     5572.73     91.93 o 
  -1  -3   2     1712.86     1682.81     25.12 o 
   0  -3   2      858.35      902.61     15.81 o 
   1  -3   2       61.17       52.80      2.74 o 
   2  -3   2      170.72      155.29      5.13 o 
   3  -3   2      216.24      223.08      7.25 o 
   4  -3   2      446.72      451.88     13.13 o 
   5  -3   2      616.46      569.76     16.61 o 
   6  -3   2      347.50      358.07     12.77 o 
   7  -3   2      125.34      122.00     10.98 o 
   8  -3   2        1.77        6.06      6.01 o 
   9  -3   2        1.15       14.11     11.43 o 
  -9  -2   2      116.45      116.49     15.39 o 
  -8  -2   2      155.80      168.99     15.18 o 
  -7  -2   2       29.16       42.71      7.90 o 
  -6  -2   2       18.63       20.69      9.25 o 
  -5  -2   2      174.03      155.48      9.96 o 
  -4  -2   2     1455.09     1543.31     72.71 o 
  -3  -2   2        4.27        0.38      1.66 o 
  -2  -2   2     1461.91     1542.07     31.22 o 
  -1  -2   2     4634.73     4273.33     61.34 o 
   0  -2   2      325.85      279.33      7.98 o 
   1  -2   2      724.86      940.84     16.54 o 
   2  -2   2      121.97      108.11      3.74 o 
   3  -2   2     1167.49     1294.74     26.26 o 
   4  -2   2      515.92      462.41     12.86 o 
   5  -2   2      113.90       85.83      5.59 o 
   6  -2   2     1091.82     1019.43     73.72 o 
   7  -2   2      446.00      474.36     24.41 o 
   8  -2   2       16.85       26.71     10.05 o 
   9  -2   2        6.02       -2.87      6.44 o 
  -9  -1   2       58.57       51.38     10.24 o 
  -8  -1   2       86.54       93.41     12.59 o 
  -7  -1   2       86.13       79.34     11.26 o 
  -6  -1   2      292.45      337.42     23.98 o 
  -5  -1   2     1449.95     1513.59     40.77 o 
  -4  -1   2      940.11      943.61     23.86 o 
  -3  -1   2      393.84      375.30     13.25 o 
  -2  -1   2      250.81      251.50     11.05 o 
  -1  -1   2        5.56        7.91      1.63 o 
   0  -1   2      568.76      578.21      8.41 o 
   1  -1   2      326.25      310.17     13.79 o 
   2  -1   2      265.00      290.70      9.22 o 
   3  -1   2      360.63      320.66      6.82 o 
   4  -1   2      652.52      674.47     17.64 o 
   5  -1   2      436.44      416.83     22.24 o 
   6  -1   2       20.85       20.22      5.19 o 
   7  -1   2       34.45       46.55     14.04 o 
   8  -1   2       21.00       10.03      6.65 o 
   9  -1   2       15.53       10.78      7.01 o 
  10  -1   2        9.83       17.22     14.92 o 
  -9   0   2        0.37        5.40      7.53 o 
  -8   0   2       96.01       88.08     10.03 o 
  -7   0   2      116.10      122.88     12.26 o 
  -6   0   2       31.86       46.67      8.02 o 
  -5   0   2     1080.07     1197.71     93.20 o 
  -4   0   2      513.76      504.15     16.94 o 
  -3   0   2      517.39      505.95     12.20 o 
  -2   0   2       75.04       98.07      4.58 o 
  -1   0   2      198.25      238.30      7.52 o 
   0   0   2       91.37       86.88      3.75 o 
   1   0   2      152.38      164.27      3.78 o 
   2   0   2     6293.06     6269.30     96.50 o 
   3   0   2     3552.43     3387.19     77.42 o 
   4   0   2     2879.60     2819.21     37.93 o 
   5   0   2      519.50      467.53     24.41 o 
   6   0   2      120.49      117.43      8.92 o 
   7   0   2      173.76      197.38     14.37 o 
   8   0   2      101.36      144.64     26.61 o 
   9   0   2       12.06       18.62     14.65 o 
  10   0   2        0.11        8.19      8.39 o 
  -9   1   2        9.38        4.29      7.61 o 
  -8   1   2       55.25       47.59      9.95 o 
  -7   1   2      368.75      364.28     16.61 o 
  -6   1   2      761.63      734.79     46.01 o 
  -5   1   2      484.40      479.13     19.80 o 
  -4   1   2      414.86      413.69     12.33 o 
  -3   1   2     1330.45     1287.35     27.42 o 
  -2   1   2      254.96      312.55     10.79 o 
  -1   1   2      709.87      816.23     13.28 o 
   0   1   2     3497.06     3417.22     77.97 o 
   1   1   2     5890.62     5561.32     69.21 o 
   2   1   2     4528.90     4598.81     45.09 o 
   3   1   2      110.85      110.66      4.69 o 
   4   1   2     2208.59     2251.98     62.20 o 
   5   1   2      232.01      212.68     10.08 o 
   6   1   2       20.83       31.42      9.74 o 
   7   1   2       70.30       72.06      9.52 o 
   8   1   2      280.31      318.29     27.80 o 
   9   1   2      366.91      352.64     24.64 o 
  10   1   2       30.71       26.65     10.39 o 
  -9   2   2        0.90       59.90     21.55 o 
  -8   2   2       22.05       13.81      7.22 o 
  -7   2   2      190.78      198.19     14.52 o 
  -6   2   2      212.57      198.88      9.86 o 
  -5   2   2       70.63       61.80      5.22 o 
  -4   2   2       44.25       53.33      6.71 o 
  -3   2   2      451.38      485.11     26.63 o 
  -2   2   2      503.46      568.26     40.10 o 
  -1   2   2     1283.99     1301.21     19.56 o 
   0   2   2     3471.35     3476.38     32.35 o 
   1   2   2     2742.73     2538.26     71.82 o 
   2   2   2     8737.66     9054.07    163.70 o 
   3   2   2     3270.51     3407.55     45.71 o 
   4   2   2     3985.21     3769.00     49.53 o 
   5   2   2      174.38      186.13     15.46 o 
   6   2   2      113.20      132.20      8.76 o 
   7   2   2       18.88       27.07      6.39 o 
   8   2   2       27.32       32.68      6.84 o 
   9   2   2      107.39      119.17     12.84 o 
  10   2   2       79.06       79.23     11.98 o 
  -8   3   2        0.84        0.51      5.98 o 
  -7   3   2      184.54      191.88     19.07 o 
  -6   3   2      116.44      109.93      8.56 o 
  -5   3   2       45.33       46.32      7.79 o 
  -4   3   2       61.82       59.93      4.48 o 
  -3   3   2      300.25      294.05     12.72 o 
  -2   3   2      720.41      641.27     13.08 o 
  -1   3   2     1184.93     1200.57     23.40 o 
   0   3   2     1479.36     1599.64     36.39 o 
   1   3   2     2584.72     2572.46     73.08 o 
   2   3   2      860.51      754.09     49.79 o 
   3   3   2      473.19      488.17     17.11 o 
   4   3   2      185.32      160.81     11.05 o 
   5   3   2     1195.35     1167.74     45.84 o 
   6   3   2     1730.35     1698.18     58.43 o 
   7   3   2      269.90      262.36     14.49 o 
   8   3   2       32.70       36.71      6.84 o 
   9   3   2        2.16        3.37      5.77 o 
  10   3   2        1.09       -6.86      8.34 o 
  -8   4   2       87.84       85.60     20.94 o 
  -7   4   2       17.57       20.25      5.61 o 
  -6   4   2       29.19       31.87      5.50 o 
  -5   4   2      197.91      186.94      9.33 o 
  -4   4   2       59.68       47.01      6.80 o 
  -3   4   2       69.51       71.52      4.05 o 
  -2   4   2     4447.52     4602.11     86.87 o 
  -1   4   2     6148.05     6273.94     91.46 o 
   0   4   2     5332.12     5269.10    178.48 o 
   1   4   2      258.85      216.94      3.81 o 
   2   4   2      103.64      182.44     60.59 o 
   3   4   2      405.11      374.35     42.22 o 
   4   4   2     1183.21     1222.52     25.12 o 
   5   4   2      127.07      139.47      5.07 o 
   6   4   2      356.00      354.15     10.31 o 
   7   4   2      742.59      718.41     30.50 o 
   8   4   2      127.49      125.42     10.94 o 
   9   4   2        0.95       11.78      8.25 o 
  10   4   2        4.61        5.65      8.05 o 
  -7   5   2       31.54       13.58     14.57 o 
  -6   5   2       59.78       81.36     15.80 o 
  -5   5   2      172.00      164.54     11.39 o 
  -4   5   2      525.95      521.51     17.12 o 
  -3   5   2       10.91       13.32      2.44 o 
  -2   5   2      305.49      302.07      8.23 o 
  -1   5   2       22.51       20.58      4.18 o 
   0   5   2     1627.99     1534.13     42.25 o 
   1   5   2     2055.48     2236.51    122.00 o 
   2   5   2     3125.92     3384.08    173.80 o 
   3   5   2     1784.72     1764.06     35.06 o 
   4   5   2      521.88      509.17     12.81 o 
   5   5   2      502.13      500.97     16.94 o 
   6   5   2      181.21      167.29      6.90 o 
   7   5   2       19.92       19.86      4.64 o 
   8   5   2       20.82       24.70      7.75 o 
   9   5   2       20.67       21.97     10.70 o 
  10   5   2       13.08       12.32     13.08 o 
  -7   6   2       14.02       11.27     15.03 o 
  -6   6   2        0.82       -3.01      5.20 o 
  -5   6   2      476.93      465.91     24.17 o 
  -4   6   2     1456.78     1403.89     75.43 o 
  -3   6   2      360.94      377.78     19.34 o 
  -2   6   2      524.37      500.68     20.49 o 
  -1   6   2       20.59       23.55      4.83 o 
   0   6   2      423.07      383.02     17.14 o 
   1   6   2      559.69      532.01     10.51 o 
   2   6   2        2.28        4.98      2.37 o 
   3   6   2     1587.18     1640.50     48.73 o 
   4   6   2     1438.02     1457.61    110.48 o 
   5   6   2      938.33      997.87     32.96 o 
   6   6   2       56.43       54.70      4.99 o 
   7   6   2      101.13      103.04      6.58 o 
   8   6   2       99.16      100.77     16.18 o 
   9   6   2       27.83       38.89      9.07 o 
  10   6   2        3.18        4.87      6.78 o 
  -6   7   2       43.24       50.67      9.67 o 
  -5   7   2       10.88        8.00     11.77 o 
  -4   7   2       65.87       53.94      8.37 o 
  -3   7   2      832.96      889.48     39.40 o 
  -2   7   2      889.48      895.97     38.55 o 
  -1   7   2        2.87        0.08      3.32 o 
   0   7   2      127.77      117.53     11.85 o 
   1   7   2     1140.54     1126.08     37.72 o 
   2   7   2     1209.21     1268.62     28.45 o 
   3   7   2      195.57      184.60     16.41 o 
   4   7   2      165.52      190.31     19.75 o 
   5   7   2      364.66      362.44     14.14 o 
   6   7   2        0.81        6.06      4.53 o 
   7   7   2        6.22        6.75      5.55 o 
   8   7   2       34.42       34.81      7.17 o 
   9   7   2       69.75       92.62     12.63 o 
  10   7   2       36.97       43.64     10.91 o 
  -6   8   2      129.09      115.05     24.16 o 
  -5   8   2       54.39       46.50     10.24 o 
  -4   8   2       66.43       67.42      9.72 o 
  -3   8   2       13.72       20.30     11.47 o 
  -2   8   2      147.90      151.12     12.10 o 
  -1   8   2       64.33       79.82      9.81 o 
   0   8   2      507.63      538.84     24.79 o 
   1   8   2      310.72      327.01     15.90 o 
   2   8   2      144.67      142.43      8.52 o 
   3   8   2      553.90      562.89     16.38 o 
   4   8   2      141.83      136.68     13.87 o 
   5   8   2      241.38      270.53     21.19 o 
   6   8   2        0.46       -0.20      3.59 o 
   7   8   2        4.22       10.90      7.61 o 
   8   8   2        0.74       -3.94      7.82 o 
   9   8   2       15.87       14.06      7.45 o 
  10   8   2       27.82       18.10     14.04 o 
  -5   9   2       46.46       38.38     11.10 o 
  -4   9   2        2.23       -1.84     11.54 o 
  -3   9   2       74.66       60.09     10.16 o 
  -2   9   2      545.82      534.19     31.65 o 
  -1   9   2      247.98      267.56     17.35 o 
   0   9   2       48.32       59.11     11.24 o 
   1   9   2      178.02      162.20     11.01 o 
   2   9   2      413.86      431.97     21.69 o 
   3   9   2       43.51       35.03      7.26 o 
   4   9   2       19.81       24.27      4.60 o 
   5   9   2      191.86      215.82     19.41 o 
   6   9   2      139.66      165.78     10.52 o 
   7   9   2      155.47      140.36     19.94 o 
   8   9   2        0.08       15.49      7.73 o 
   9   9   2       18.56       16.75     10.39 o 
  -4  10   2        6.46        2.77     14.65 o 
  -3  10   2        0.41        1.57      5.87 o 
  -2  10   2        1.46        5.24      6.75 o 
  -1  10   2      344.91      360.10     24.38 o 
   0  10   2      565.96      567.91     31.32 o 
   1  10   2       80.46       88.93     12.81 o 
   2  10   2       22.04       22.00     10.20 o 
   3  10   2       10.38       15.54     24.58 o 
   4  10   2        0.58        1.08      3.42 o 
   5  10   2       12.67        8.20      4.87 o 
   6  10   2      118.15      134.04      9.91 o 
   7  10   2      166.27      112.51     62.24 o 
   8  10   2       59.50       40.19      9.45 o 
  -2  11   2       23.94       47.50     10.54 o 
  -1  11   2       46.78       50.86     10.34 o 
   0  11   2        0.66       -0.47      6.66 o 
   1  11   2       65.75       70.52      9.81 o 
   2  11   2      172.09      198.83     26.77 o 
   3  11   2      128.96      140.32     23.74 o 
   4  11   2       29.00       40.68      9.28 o 
   5  11   2        0.90        4.36     10.62 o 
   6  11   2        1.21       12.29      5.06 o 
   7  11   2        0.47       -1.57      5.99 o 
   8  11   2       18.98        8.36     11.51 o 
  -1  12   2        3.32       11.02      8.69 o 
   0  12   2        4.62        9.48     12.89 o 
   1  12   2        3.27        6.10      7.22 o 
   2  12   2        0.71       -5.50      6.96 o 
   3  12   2       75.59       85.36     12.43 o 
   4  12   2      202.54      197.42     17.65 o 
   5  12   2       89.93      108.34     18.48 o 
   6  12   2       24.59       38.35     11.81 o 
   2  13   2       26.62       25.36      8.89 o 
   3  13   2        9.64       10.43     10.66 o 
   4  13   2       19.97       48.78     17.64 o 
  -3 -11   3        0.56       -6.83     12.73 o 
  -2 -11   3        1.12       -4.76      9.20 o 
  -1 -11   3       22.26       45.02     14.04 o 
   0 -11   3      135.45      140.97     21.55 o 
   1 -11   3      135.07      145.27     26.92 o 
  -5 -10   3       40.52       29.52     11.27 o 
  -4 -10   3       12.89       17.20      8.15 o 
  -3 -10   3        5.91        7.38     13.69 o 
  -2 -10   3        5.74       -1.57      7.17 o 
  -1 -10   3       30.80       46.57      8.70 o 
   0 -10   3       25.90       44.02      8.04 o 
   1 -10   3      205.07      211.69     25.16 o 
   2 -10   3      139.99      141.59     26.15 o 
   3 -10   3       57.88       49.86     18.33 o 
  -6  -9   3       26.44       20.07      9.88 o 
  -5  -9   3       33.52       35.51     11.39 o 
  -4  -9   3       61.42       68.03     13.84 o 
  -3  -9   3       96.77      102.93     10.37 o 
  -2  -9   3      166.42      169.87     15.53 o 
  -1  -9   3        7.85        8.86      5.72 o 
   0  -9   3        2.78        7.38      5.06 o 
   1  -9   3       14.87       21.32      5.30 o 
   2  -9   3       83.62       94.00      8.84 o 
   3  -9   3       89.42      109.81     12.72 o 
   4  -9   3       35.46       56.61     10.89 o 
  -7  -8   3        5.33        1.03      7.81 o 
  -6  -8   3        1.69       10.22      7.40 o 
  -5  -8   3       32.88       51.50      9.76 o 
  -4  -8   3       56.68       48.01     12.43 o 
  -3  -8   3      124.63      116.33     11.39 o 
  -2  -8   3      508.45      505.10     25.05 o 
  -1  -8   3      421.82      426.05     15.21 o 
   0  -8   3        6.83       11.94      7.80 o 
   1  -8   3       32.10       33.24      5.80 o 
   2  -8   3        4.62        9.76      5.17 o 
   3  -8   3      130.23      138.64     17.96 o 
   4  -8   3        4.99       15.13      5.38 o 
   5  -8   3      148.32      142.40     13.49 o 
   6  -8   3      133.10      102.32     20.56 o 
  -8  -7   3       43.65       43.41     14.27 o 
  -7  -7   3       22.95       30.68      9.62 o 
  -6  -7   3       10.59       12.19      7.06 o 
  -5  -7   3       11.53       34.65     12.23 o 
  -4  -7   3       62.05       72.49      8.75 o 
  -3  -7   3       49.37       40.01      7.63 o 
  -2  -7   3       59.39       59.82      6.91 o 
  -1  -7   3      807.00      780.81     25.67 o 
   0  -7   3      546.37      545.54     17.57 o 
   1  -7   3      178.28      203.87     17.27 o 
   2  -7   3       17.81       30.88      8.18 o 
   3  -7   3      140.99      152.80     11.10 o 
   4  -7   3      269.40      264.12     14.22 o 
   5  -7   3      150.50      146.48     11.22 o 
   6  -7   3       30.36       41.03     13.35 o 
  -8  -6   3        0.01       -1.76      8.28 o 
  -7  -6   3        0.16       10.09     10.51 o 
  -6  -6   3       32.58       33.67      7.90 o 
  -5  -6   3      299.47      315.22     19.27 o 
  -4  -6   3      438.00      422.64     21.30 o 
  -3  -6   3      185.85      191.15     11.38 o 
  -2  -6   3        6.20        7.70      2.38 o 
  -1  -6   3       26.89       29.44      3.54 o 
   0  -6   3        0.73        4.12      4.55 o 
   1  -6   3      130.08      120.98      7.41 o 
   2  -6   3      432.79      444.74     17.38 o 
   3  -6   3      495.74      508.55     18.66 o 
   4  -6   3      532.95      528.28     27.06 o 
   5  -6   3      178.02      162.21      9.90 o 
   6  -6   3       57.36       57.50      7.00 o 
   7  -6   3       42.42       54.63     19.94 o 
  -8  -5   3        9.85       -0.84      9.20 o 
  -7  -5   3      135.56      139.77     14.50 o 
  -6  -5   3       46.51       55.77      8.91 o 
  -5  -5   3      266.87      282.22     17.54 o 
  -4  -5   3     1176.19     1180.93     48.68 o 
  -3  -5   3     1065.33     1066.70     40.85 o 
  -2  -5   3      174.57      140.83      4.36 o 
  -1  -5   3      337.69      331.26      8.47 o 
   0  -5   3     1259.92     1244.36     27.94 o 
   1  -5   3     2032.89     2076.63     49.40 o 
   2  -5   3      338.00      337.57     12.06 o 
   3  -5   3      366.63      391.01     14.29 o 
   4  -5   3      628.94      667.90     33.41 o 
   5  -5   3       34.29       36.85      5.22 o 
   6  -5   3       53.92       53.58      6.81 o 
   7  -5   3       61.92       70.82     13.12 o 
   8  -5   3       98.28      105.68     15.64 o 
  -9  -4   3        0.34       15.65     12.12 o 
  -8  -4   3       23.55       31.37     13.58 o 
  -7  -4   3       60.06       65.80     11.14 o 
  -6  -4   3      148.34      136.33      8.53 o 
  -5  -4   3      216.79      192.20      8.47 o 
  -4  -4   3        5.84        6.09      2.02 o 
  -3  -4   3      241.53      182.91     11.74 o 
  -2  -4   3      388.24      331.55     15.91 o 
  -1  -4   3      180.10      172.78      7.85 o 
   0  -4   3      175.41      151.71      6.11 o 
   1  -4   3     2474.88     2547.94     55.45 o 
   2  -4   3     3267.54     3458.63     81.75 o 
   3  -4   3     1035.01     1159.02     34.11 o 
   4  -4   3      280.72      264.92     18.58 o 
   5  -4   3       26.91       26.75      6.07 o 
   6  -4   3        2.85        1.00      2.87 o 
   7  -4   3       98.55       84.11     11.38 o 
   8  -4   3       10.79       17.97     10.28 o 
   9  -4   3       98.55      103.28     16.98 o 
  -9  -3   3        1.87       -1.23      6.29 o 
  -8  -3   3       21.16       42.65     12.58 o 
  -7  -3   3      227.26      218.36     13.05 o 
  -6  -3   3      598.99      600.57     50.28 o 
  -5  -3   3      320.71      311.91     24.06 o 
  -4  -3   3      336.35      334.04     10.81 o 
  -3  -3   3     1346.81     1386.64     29.59 o 
  -2  -3   3     1270.42     1232.99     50.94 o 
  -1  -3   3     1019.61     1031.71     30.32 o 
   0  -3   3       35.45       45.83      3.73 o 
   1  -3   3      475.81      469.45     10.73 o 
   2  -3   3       36.58       33.01      2.87 o 
   3  -3   3      578.14      651.56     17.50 o 
   4  -3   3      580.43      563.58     16.45 o 
   5  -3   3      259.23      278.15     12.48 o 
   6  -3   3      608.10      647.83     21.11 o 
   7  -3   3       58.26       81.59     16.61 o 
   8  -3   3        0.40        4.47      9.09 o 
   9  -3   3        1.29       -5.00      6.88 o 
  -9  -2   3      139.82       97.79     18.87 o 
  -8  -2   3      103.41      119.90     13.76 o 
  -7  -2   3       72.97       82.01     12.87 o 
  -6  -2   3      350.16      340.56     15.22 o 
  -5  -2   3      101.79      104.27      8.89 o 
  -4  -2   3       23.30       17.02      3.23 o 
  -3  -2   3      524.89      544.19     13.55 o 
  -2  -2   3     5248.24     5159.56     84.50 o 
  -1  -2   3     8706.40     8652.05    227.74 o 
   0  -2   3     1654.02     1588.36     23.40 o 
   1  -2   3       45.06       45.34      2.40 o 
   2  -2   3        2.41        5.31      1.86 o 
   3  -2   3      244.80      281.07      8.38 o 
   4  -2   3      806.90      882.10     22.03 o 
   5  -2   3      121.99      115.04      5.20 o 
   6  -2   3      611.83      598.60     22.10 o 
   7  -2   3      130.53      141.21     20.06 o 
   8  -2   3       26.30       40.19      8.81 o 
   9  -2   3        0.49       -2.45      9.43 o 
  -9  -1   3       73.26       48.78     16.18 o 
  -8  -1   3      146.62      167.74     24.20 o 
  -7  -1   3      197.46      145.93     10.33 o 
  -6  -1   3      284.67      327.46     20.77 o 
  -5  -1   3      235.15      247.25     11.20 o 
  -4  -1   3      175.53      180.07     27.31 o 
  -3  -1   3      231.79      216.74      7.19 o 
  -2  -1   3       26.82       32.39      3.39 o 
  -1  -1   3     1693.48     1657.75     21.74 o 
   0  -1   3     5085.99     4727.00    149.63 o 
   1  -1   3     2596.54     2553.01     58.15 o 
   2  -1   3      352.94      323.24      8.95 o 
   3  -1   3      127.96      115.80     11.13 o 
   4  -1   3      553.94      499.13     13.57 o 
   5  -1   3      209.79      229.13     13.01 o 
   6  -1   3        0.61        8.39      5.08 o 
   7  -1   3      418.22      371.47     21.04 o 
   8  -1   3      334.64      296.78     37.12 o 
   9  -1   3       23.36       25.81     16.03 o 
  10  -1   3        0.81        6.09      7.62 o 
  -9   0   3       19.67        4.60      9.51 o 
  -8   0   3       22.27       29.96      9.01 o 
  -7   0   3        5.02        9.71      7.21 o 
  -6   0   3       80.16       89.45      7.73 o 
  -5   0   3      735.52      799.09     25.77 o 
  -4   0   3     1712.94     1666.86     53.89 o 
  -3   0   3     2843.61     2829.46     62.87 o 
  -2   0   3      172.39      146.35     18.56 o 
  -1   0   3      265.52      278.92      7.86 o 
   0   0   3     3382.53     3653.92     53.26 o 
   1   0   3      361.48      376.49      8.83 o 
   2   0   3        5.50        5.13      1.84 o 
   3   0   3      819.27      779.21     14.37 o 
   4   0   3      989.80      976.24     20.07 o 
   5   0   3      107.45      109.33      8.50 o 
   6   0   3       14.61       22.40      8.74 o 
   7   0   3        4.59        0.27      4.64 o 
   8   0   3        0.42        6.49     13.08 o 
   9   0   3        3.26       -7.33      7.33 o 
  10   0   3       46.06       76.44     14.45 o 
  -8   1   3        0.84        8.02      7.59 o 
  -7   1   3       84.31       90.74      8.74 o 
  -6   1   3      297.83      302.09     17.04 o 
  -5   1   3        1.24        9.84     12.28 o 
  -4   1   3     1739.26     1751.06     44.58 o 
  -3   1   3     2461.60     2495.66     56.00 o 
  -2   1   3        4.50       10.50      2.60 o 
  -1   1   3      535.73      469.27     14.38 o 
   0   1   3       79.99       75.02      3.78 o 
   1   1   3     4016.06     4239.71     65.65 o 
   2   1   3     5502.70     5912.46     93.39 o 
   3   1   3      296.66      290.73      5.47 o 
   4   1   3     1548.41     1505.01     48.28 o 
   5   1   3      707.40      623.13     22.29 o 
   6   1   3      156.33      163.09      9.97 o 
   7   1   3       46.04       45.67     12.39 o 
   8   1   3      279.95      274.76     21.13 o 
   9   1   3      172.13      185.20     20.82 o 
  10   1   3       28.08       43.04     11.10 o 
  -8   2   3       76.20       70.12     12.04 o 
  -7   2   3      159.66      155.97     16.01 o 
  -6   2   3      266.40      296.80     36.69 o 
  -5   2   3      198.21      189.77     10.56 o 
  -4   2   3       54.74       50.30      5.24 o 
  -3   2   3       33.93       37.99      3.62 o 
  -2   2   3     1493.86     1624.26     33.18 o 
  -1   2   3      508.25      512.27     10.21 o 
   0   2   3      233.07      302.28     13.94 o 
   1   2   3      389.60      383.19      9.91 o 
   2   2   3      305.32      256.31     12.39 o 
   3   2   3      361.30      355.12      6.49 o 
   4   2   3        7.12        7.92      2.25 o 
   5   2   3     1128.54     1117.73     35.31 o 
   6   2   3      500.45      544.28     22.10 o 
   7   2   3      103.48      119.83     10.46 o 
   8   2   3       36.58       40.74      8.03 o 
   9   2   3      116.36      139.30     13.23 o 
  10   2   3      171.77      155.80     15.87 o 
  -8   3   3        6.20      -11.81     12.81 o 
  -7   3   3      133.64      146.81     11.09 o 
  -6   3   3      310.24      297.98     14.47 o 
  -5   3   3      289.10      271.23     11.40 o 
  -4   3   3       73.02       71.28      4.76 o 
  -3   3   3      275.70      253.91     20.55 o 
  -2   3   3      529.29      581.22     46.08 o 
  -1   3   3     2027.86     2227.59     37.53 o 
   0   3   3      859.18      929.45     26.09 o 
   1   3   3     2427.79     2506.41     38.18 o 
   2   3   3     1980.83     2055.15     33.73 o 
   3   3   3      258.11      242.04      5.63 o 
   4   3   3      551.57      498.93     18.03 o 
   5   3   3      412.68      367.74     25.55 o 
   6   3   3      568.88      555.55     23.07 o 
   7   3   3       42.92       56.64      7.83 o 
   8   3   3        6.86       14.59      6.14 o 
   9   3   3       64.70       79.18     11.99 o 
  10   3   3       16.88       21.55      8.67 o 
  -8   4   3      121.97       66.35     18.79 o 
  -7   4   3        5.53        6.10     20.21 o 
  -6   4   3      151.28      135.74      9.32 o 
  -5   4   3      173.86      176.27     12.55 o 
  -4   4   3        9.75        9.61      5.88 o 
  -3   4   3       51.92       57.79      4.03 o 
  -2   4   3      789.01      801.00     17.22 o 
  -1   4   3     2732.95     2688.12     50.26 o 
   0   4   3     1363.95     1361.57     37.95 o 
   1   4   3      103.54      104.57      2.49 o 
   2   4   3     1321.87     1285.66     32.98 o 
   3   4   3     1035.16     1093.18     27.05 o 
   4   4   3      121.01      137.93      4.60 o 
   5   4   3      306.06      359.60     10.47 o 
   6   4   3     1479.41     1443.92     51.79 o 
   7   4   3      988.49     1006.78     40.79 o 
   8   4   3      201.88      186.97     16.22 o 
   9   4   3        8.29       15.63      7.17 o 
  10   4   3        1.68       18.81      8.21 o 
  11   4   3        0.69       -5.75     11.43 o 
  -7   5   3       38.84       18.56     12.43 o 
  -6   5   3       17.34        8.61      6.97 o 
  -5   5   3       44.11       49.75      6.14 o 
  -4   5   3       15.18       22.25      3.73 o 
  -3   5   3       37.44       28.34      5.49 o 
  -2   5   3      170.67      163.40     10.17 o 
  -1   5   3      103.23      107.39      8.40 o 
   0   5   3     2264.38     2305.25     66.43 o 
   1   5   3     2268.66     2035.60    113.45 o 
   2   5   3     1053.72     1000.17     34.36 o 
   3   5   3       23.72       22.52      2.35 o 
   4   5   3      334.55      321.60     11.89 o 
   5   5   3       15.06       17.99      4.89 o 
   6   5   3       41.28       36.90      3.14 o 
   7   5   3      159.48      174.92     11.94 o 
   8   5   3      309.63      286.45     16.50 o 
   9   5   3      121.42      112.63     11.58 o 
  10   5   3       11.93        9.57      8.37 o 
  -7   6   3       12.84       49.24     16.95 o 
  -6   6   3        1.46        3.12     11.81 o 
  -5   6   3      103.79      112.44     12.09 o 
  -4   6   3      378.99      396.15     22.30 o 
  -3   6   3      201.85      223.40     15.09 o 
  -2   6   3       17.44       30.47      6.29 o 
  -1   6   3      866.31      809.89     30.06 o 
   0   6   3      638.78      603.72     21.74 o 
   1   6   3       56.88       61.19     13.61 o 
   2   6   3      724.63      684.34     17.21 o 
   3   6   3     2342.44     2358.55     86.58 o 
   4   6   3     1521.08     1450.47     32.91 o 
   5   6   3      466.89      433.50     16.03 o 
   6   6   3       51.49       49.28      6.91 o 
   7   6   3        3.99        2.73      2.69 o 
   8   6   3        5.75        1.81     12.27 o 
   9   6   3        0.63        9.87      6.15 o 
  10   6   3       18.23       14.07      7.97 o 
  -6   7   3       16.87        8.55      7.83 o 
  -5   7   3        4.32       -0.52      7.17 o 
  -4   7   3      264.86      271.58     34.82 o 
  -3   7   3     1205.76     1173.29     52.74 o 
  -2   7   3     1014.55      968.48     45.33 o 
  -1   7   3        2.45        0.52      6.37 o 
   0   7   3      127.78      126.42      8.38 o 
   1   7   3       99.66      106.70     12.35 o 
   2   7   3      383.53      338.59     23.11 o 
   3   7   3       27.99       22.13      3.06 o 
   4   7   3      473.66      457.93     13.03 o 
   5   7   3      897.28      885.61     24.72 o 
   6   7   3       50.03       46.48      6.31 o 
   7   7   3       26.40       34.63      5.74 o 
   8   7   3        3.30       10.42      6.06 o 
   9   7   3       28.29       48.47      9.21 o 
  10   7   3       13.05       -0.29      6.68 o 
  -5   8   3        8.11        4.48     20.59 o 
  -4   8   3        1.90        3.20      6.69 o 
  -3   8   3       56.80       47.87      8.28 o 
  -2   8   3      142.31      131.40     21.59 o 
  -1   8   3     1055.37     1024.42     43.98 o 
   0   8   3     1042.03     1048.73     42.50 o 
   1   8   3      253.82      244.30     25.58 o 
   2   8   3      946.43      947.55     36.38 o 
   3   8   3      559.90      521.09     14.19 o 
   4   8   3      185.40      169.84      8.79 o 
   5   8   3        4.91       10.03      3.18 o 
   6   8   3      151.70      152.54      8.27 o 
   7   8   3      115.16      114.83      7.85 o 
   8   8   3       17.99       25.79      7.02 o 
   9   8   3       55.31       53.55      9.99 o 
  10   8   3       41.26       36.62     10.05 o 
  -4   9   3        3.00       14.32      8.62 o 
  -3   9   3        2.10       12.05      7.21 o 
  -2   9   3       90.52       92.08     12.08 o 
  -1   9   3       35.60       35.01      7.40 o 
   0   9   3       61.00       59.75      9.48 o 
   1   9   3      621.52      644.32     29.42 o 
   2   9   3      560.01      576.97     27.96 o 
   3   9   3       77.88       82.40     10.00 o 
   4   9   3       40.97       37.58      4.29 o 
   5   9   3       78.85       81.34      7.43 o 
   6   9   3       46.56       81.47      6.91 o 
   7   9   3       58.45       38.52      5.38 o 
   8   9   3       20.35       34.75      8.98 o 
   9   9   3       35.14       24.07      8.74 o 
  -4  10   3       81.72       68.93     13.99 o 
  -3  10   3       16.51       14.50      7.91 o 
  -2  10   3       17.74       35.22      8.78 o 
  -1  10   3      399.60      389.26     24.29 o 
   0  10   3      551.85      583.10     33.49 o 
   1  10   3       25.39       26.50      8.32 o 
   2  10   3        5.18        6.47      5.56 o 
   3  10   3      139.41      146.80     12.66 o 
   4  10   3       17.61       22.59      5.85 o 
   5  10   3        1.81        4.69      3.62 o 
   6  10   3       46.83       71.88     19.67 o 
   7  10   3      131.16      129.90      9.44 o 
   8  10   3       40.46       40.56      8.95 o 
   9  10   3        6.27       -3.12      7.13 o 
  -2  11   3       44.94       65.54     13.26 o 
  -1  11   3       72.61       69.55     11.62 o 
   0  11   3       19.70       26.69      9.28 o 
   1  11   3      233.89      242.20     26.69 o 
   2  11   3      166.87      177.44     15.17 o 
   3  11   3       13.25       26.58      6.67 o 
   4  11   3        3.21        1.11      5.19 o 
   5  11   3        1.41       -6.54      6.54 o 
   6  11   3       11.67       12.78     12.89 o 
   7  11   3        3.90       11.87      8.06 o 
   8  11   3       42.83       46.75     10.24 o 
  -1  12   3       28.13       15.58      8.74 o 
   0  12   3       41.02       53.46     11.75 o 
   1  12   3       15.42       23.04      9.40 o 
   2  12   3        0.82        2.72     17.64 o 
   3  12   3       85.86       99.87     19.14 o 
   4  12   3      192.45      207.02     18.96 o 
   5  12   3       56.80       67.43     11.01 o 
   6  12   3        0.28       -3.49      6.86 o 
   2  13   3        3.37       11.21      8.77 o 
   3  13   3        0.12       -6.56      8.40 o 
   4  13   3       18.74       19.35      9.09 o 
   5  13   3       67.24       47.58     14.27 o 
  -4 -10   4        9.75       15.54      9.17 o 
  -3 -10   4      111.79      113.27     22.47 o 
  -2 -10   4       25.48       20.47      8.36 o 
  -1 -10   4        3.80        0.09      5.08 o 
   0 -10   4       42.97       34.80      9.08 o 
   1 -10   4      189.94      180.40     24.47 o 
   2 -10   4      256.50        2.30      6.83 o 
  -5  -9   4       62.26       62.02     19.33 o 
  -4  -9   4       42.72       62.32     12.65 o 
  -3  -9   4       13.11       27.44      7.43 o 
  -2  -9   4       53.14       44.89      8.19 o 
  -1  -9   4        0.09       -3.11      5.15 o 
   0  -9   4        0.58       -2.76      4.86 o 
   1  -9   4       14.73       25.81      7.43 o 
   2  -9   4       76.88       73.31     12.43 o 
   3  -9   4       62.26       56.30     13.42 o 
   4  -9   4       28.22       38.43     15.03 o 
  -6  -8   4       55.37       67.24     13.07 o 
  -5  -8   4       18.41       56.90     11.35 o 
  -4  -8   4        0.96        3.18      6.29 o 
  -3  -8   4      101.90      102.28     12.89 o 
  -2  -8   4      444.98      489.69     28.69 o 
  -1  -8   4      196.31      200.51     14.78 o 
   0  -8   4       49.64       58.04     12.39 o 
   1  -8   4       49.86       49.60      8.20 o 
   2  -8   4       27.04       35.04      5.73 o 
   3  -8   4        0.88       -3.16      5.02 o 
   4  -8   4       23.56       19.89      9.99 o 
   5  -8   4       53.28       47.00     21.82 o 
  -7  -7   4       41.07       37.68     11.35 o 
  -6  -7   4        0.21        9.72      9.40 o 
  -5  -7   4        0.04        5.35      6.06 o 
  -4  -7   4       74.17       77.34     10.29 o 
  -3  -7   4       37.68       30.80      6.77 o 
  -2  -7   4        0.83        3.85      7.59 o 
  -1  -7   4      667.62      673.42     30.40 o 
   0  -7   4      658.82      632.64     28.71 o 
   1  -7   4        3.38       -3.10      3.10 o 
   2  -7   4       76.47       92.25      7.45 o 
   3  -7   4        1.62        5.28      3.76 o 
   4  -7   4       24.54       29.36      7.71 o 
   5  -7   4       38.79       54.95      8.05 o 
   6  -7   4      177.55      196.20     27.15 o 
  -7  -6   4        8.20        1.80      7.32 o 
  -6  -6   4       57.60       61.67     22.47 o 
  -5  -6   4      181.43      207.24     16.92 o 
  -4  -6   4      189.53      194.72     16.24 o 
  -3  -6   4      127.88      135.48     15.57 o 
  -2  -6   4       39.30       48.67      6.96 o 
  -1  -6   4       90.74       85.21      7.69 o 
   0  -6   4       27.95       32.01      6.17 o 
   1  -6   4      320.73      308.15     11.40 o 
   2  -6   4      423.34      438.80     15.46 o 
   3  -6   4      209.30      216.25     10.21 o 
   4  -6   4      192.08      205.38     14.96 o 
   5  -6   4      110.36      133.37     18.38 o 
   6  -6   4       10.81       22.43      6.25 o 
   7  -6   4       15.88       17.23     10.70 o 
  -8  -5   4        0.07        6.60     10.05 o 
  -7  -5   4       11.34       10.49     11.74 o 
  -6  -5   4       18.08       26.10      7.56 o 
  -5  -5   4       25.18       39.18      8.30 o 
  -4  -5   4      408.27      445.81     25.23 o 
  -3  -5   4      471.61      473.62     23.18 o 
  -2  -5   4       28.79       34.36      6.14 o 
  -1  -5   4       52.53       55.38      6.17 o 
   0  -5   4        4.19        1.33      1.72 o 
   1  -5   4       17.87       18.08      3.37 o 
   2  -5   4       41.42       44.83      5.69 o 
   3  -5   4      602.29      628.34     21.00 o 
   4  -5   4     1003.06     1061.50     34.53 o 
   5  -5   4      316.35      320.77     14.80 o 
   6  -5   4      165.10      160.79     17.69 o 
   7  -5   4       22.44       34.20     14.15 o 
   8  -5   4       17.78       18.13     29.91 o 
  -8  -4   4        8.16       17.79     13.04 o 
  -7  -4   4       19.63       38.97      9.52 o 
  -6  -4   4      278.87      280.47     26.88 o 
  -5  -4   4      133.63      139.61     12.29 o 
  -4  -4   4       44.18       73.87      9.69 o 
  -3  -4   4      703.37      698.07     39.00 o 
  -2  -4   4      864.56      897.34     33.93 o 
  -1  -4   4      169.49      153.51     14.07 o 
   0  -4   4       14.99       18.50      3.10 o 
   1  -4   4      774.03      719.98     17.63 o 
   2  -4   4     1193.91     1245.30     31.74 o 
   3  -4   4      573.67      590.83     19.44 o 
   4  -4   4      160.28      185.08     11.12 o 
   5  -4   4      456.70      494.72     31.11 o 
   6  -4   4       58.46       70.26      6.62 o 
   7  -4   4       12.05       31.79      8.62 o 
   8  -4   4       48.42       40.68      9.48 o 
  -8  -3   4        2.82        0.38      9.82 o 
  -7  -3   4      183.15      219.44     18.93 o 
  -6  -3   4      249.98      227.16     16.17 o 
  -5  -3   4       86.55       85.64      9.45 o 
  -4  -3   4       29.93       52.08      8.78 o 
  -3  -3   4        2.82        4.90     12.50 o 
  -2  -3   4      104.87      112.37      7.65 o 
  -1  -3   4      281.52      261.65     12.05 o 
   0  -3   4     2523.88     2358.97     41.19 o 
   1  -3   4     2036.77     2033.00     40.77 o 
   2  -3   4     2372.34     2643.55     93.68 o 
   3  -3   4     1515.80     1572.60     77.56 o 
   4  -3   4      714.19      835.68     33.06 o 
   5  -3   4      380.75      401.64     20.75 o 
   6  -3   4       60.21       67.09     12.32 o 
   7  -3   4       14.96       17.01     12.85 o 
   8  -3   4        3.45        0.69      5.59 o 
   9  -3   4        2.08       -6.43     12.00 o 
  -8  -2   4       40.71       47.78     17.10 o 
  -7  -2   4       25.92       38.03      9.08 o 
  -6  -2   4      194.46      193.05     10.88 o 
  -5  -2   4      378.05      390.86     15.48 o 
  -4  -2   4       25.11       37.30      3.99 o 
  -3  -2   4       86.58       96.29     11.76 o 
  -2  -2   4     1340.33     1194.07     55.12 o 
  -1  -2   4     2558.62     2551.27     76.19 o 
   0  -2   4      193.52      183.53     13.15 o 
   1  -2   4       94.83       88.56      4.08 o 
   2  -2   4     1913.44     1783.94     37.10 o 
   3  -2   4      171.11      166.23      6.18 o 
   4  -2   4      237.54      246.02     13.01 o 
   5  -2   4      412.01      384.97     19.99 o 
   6  -2   4      583.80      636.96     30.64 o 
   7  -2   4      337.01      339.80     20.98 o 
   8  -2   4      130.38      171.29     17.46 o 
   9  -2   4        8.55        3.96      7.52 o 
  -8  -1   4      107.68      107.15     18.02 o 
  -7  -1   4       82.24       85.73     15.49 o 
  -6  -1   4       21.09       27.29      4.96 o 
  -5  -1   4      335.90      320.67     18.99 o 
  -4  -1   4      271.91      268.30     10.83 o 
  -3  -1   4       86.81       84.60      4.79 o 
  -2  -1   4      562.01      547.22     17.76 o 
  -1  -1   4     2834.77     2744.23     40.27 o 
   0  -1   4     9062.55     8846.08    122.52 o 
   1  -1   4     4382.09     4612.19     81.01 o 
   2  -1   4      199.03      195.34      6.42 o 
   3  -1   4        3.38       14.78      4.68 o 
   4  -1   4      289.16      284.48      8.39 o 
   5  -1   4      283.22      278.77      8.11 o 
   6  -1   4        6.14        2.75      7.75 o 
   7  -1   4      660.41      660.91     57.26 o 
   8  -1   4      343.59      358.94     23.46 o 
   9  -1   4       11.69       30.33     10.31 o 
  10  -1   4        6.78       45.89     26.96 o 
  -8   0   4      115.72      107.58     13.50 o 
  -7   0   4       60.76       51.17      6.62 o 
  -6   0   4       52.75       58.13      6.94 o 
  -5   0   4      284.89      315.87     13.96 o 
  -4   0   4      702.28      705.43     21.58 o 
  -3   0   4      148.39      160.24      9.63 o 
  -2   0   4      126.47      123.93      4.91 o 
  -1   0   4      103.65       91.34      3.30 o 
   0   0   4     1289.03     1321.05     22.91 o 
   1   0   4       50.26       33.33      4.22 o 
   2   0   4     1289.28     1260.58     41.77 o 
   3   0   4     1997.48     1885.96     37.05 o 
   4   0   4      657.69      652.67     21.79 o 
   5   0   4      194.57      162.99     13.05 o 
   6   0   4       86.25       70.74      7.52 o 
   7   0   4        0.11        0.08      6.44 o 
   8   0   4       10.49       22.09      6.70 o 
   9   0   4       58.46       45.02      9.94 o 
  10   0   4       33.97       20.90      9.32 o 
  -8   1   4       28.57       15.11      7.57 o 
  -7   1   4       38.66       38.58      6.75 o 
  -6   1   4        6.12       -0.21      5.23 o 
  -5   1   4      339.55      340.26     14.17 o 
  -4   1   4     2101.73     2093.92     57.54 o 
  -3   1   4     3747.99     3797.72     92.22 o 
  -2   1   4     3038.75     2842.65     62.45 o 
  -1   1   4      119.65      122.97     12.35 o 
   0   1   4       14.13       18.31      2.79 o 
   1   1   4     1668.80     1851.39     55.39 o 
   2   1   4       15.38       30.60      4.30 o 
   3   1   4      239.04      263.07     18.87 o 
   4   1   4     1394.18     1333.89     23.64 o 
   5   1   4     1610.29     1565.32     50.83 o 
   6   1   4      104.85      132.70     20.21 o 
   7   1   4       19.17       26.89      6.01 o 
   8   1   4        3.92        4.39      5.60 o 
   9   1   4        0.35        5.38      6.33 o 
  10   1   4       24.49       27.12      9.12 o 
  -8   2   4        8.46       28.23     16.95 o 
  -7   2   4        3.05        2.24      4.61 o 
  -6   2   4       97.09      116.12      8.63 o 
  -5   2   4      165.38      155.80     12.18 o 
  -4   2   4       40.37       32.45      4.82 o 
  -3   2   4      761.20      803.35     22.34 o 
  -2   2   4     2278.03     2333.77     51.64 o 
  -1   2   4      924.11      868.15     18.65 o 
   0   2   4      309.86      281.07      6.93 o 
   1   2   4       14.83        1.32      2.89 o 
   2   2   4     1363.74     1364.16     31.55 o 
   3   2   4     1987.64     2003.08     77.19 o 
   4   2   4       53.47       55.89      6.19 o 
   5   2   4     1029.61     1017.41     33.34 o 
   6   2   4      698.13      661.31     26.92 o 
   7   2   4       87.61       81.13     11.31 o 
   8   2   4        1.84        8.32      5.83 o 
   9   2   4       99.06      129.31     15.12 o 
  10   2   4       53.96       71.39     13.82 o 
  -7   3   4      215.23      208.82     14.80 o 
  -6   3   4      565.60      535.05     22.85 o 
  -5   3   4      424.23      406.03     17.26 o 
  -4   3   4      166.69      162.54      8.50 o 
  -3   3   4      224.52      243.48     20.64 o 
  -2   3   4      515.72      538.63     14.50 o 
  -1   3   4      566.05      608.32     16.76 o 
   0   3   4      126.33      136.55      4.00 o 
   1   3   4      809.30      859.27     27.53 o 
   2   3   4      742.48      699.45     13.75 o 
   3   3   4      346.38      335.93     10.41 o 
   4   3   4      278.00      271.48     14.63 o 
   5   3   4      254.89      242.27     10.83 o 
   6   3   4       91.58      105.02     15.11 o 
   7   3   4       16.04        5.41     11.24 o 
   8   3   4      123.84      109.17     10.84 o 
   9   3   4       82.39       99.61     11.36 o 
  10   3   4       27.28       40.87     10.13 o 
  11   3   4       50.16       29.86     22.66 o 
  -7   4   4       19.85      -11.81     13.96 o 
  -6   4   4      180.34      173.60     12.24 o 
  -5   4   4      511.48      504.27     25.98 o 
  -4   4   4      185.02      208.83     16.64 o 
  -3   4   4        1.92       11.59      6.76 o 
  -2   4   4       95.49      102.03      4.88 o 
  -1   4   4     1123.01     1109.23     21.62 o 
   0   4   4      299.22      260.58      8.49 o 
   1   4   4       12.54       11.09      2.09 o 
   2   4   4     1997.59     2097.49     39.31 o 
   3   4   4     1372.08     1348.88     26.95 o 
   4   4   4       43.20       32.56      2.34 o 
   5   4   4      133.62      125.09     10.67 o 
   6   4   4      330.82      349.20     16.75 o 
   7   4   4      228.51      235.63     23.70 o 
   8   4   4      126.14      137.06     12.25 o 
   9   4   4        0.33       23.24     21.97 o 
  10   4   4       44.99       71.43     12.90 o 
  11   4   4       21.45       27.38     10.14 o 
  -7   5   4      154.54      124.71     23.16 o 
  -6   5   4       68.12       63.78     11.12 o 
  -5   5   4       30.35       33.14      7.50 o 
  -4   5   4       70.80       54.20      9.39 o 
  -3   5   4       13.71       18.40      6.19 o 
  -2   5   4       23.61       26.07      5.64 o 
  -1   5   4       25.78       29.08      9.55 o 
   0   5   4     1339.81     1434.66     98.33 o 
   1   5   4     1124.77     1122.19     35.05 o 
   2   5   4       53.12       59.65      5.57 o 
   3   5   4      328.33      296.37     12.19 o 
   4   5   4      745.73      719.32     22.96 o 
   5   5   4      118.23      114.84      4.84 o 
   6   5   4        8.61       11.78      2.06 o 
   7   5   4      494.76      528.24     24.93 o 
   8   5   4      429.15      385.88     49.74 o 
   9   5   4       79.92       72.42      9.84 o 
  10   5   4        4.25       11.70      8.90 o 
  11   5   4        1.46       -0.16      9.24 o 
  -6   6   4        1.30       -0.88      6.64 o 
  -5   6   4       69.11       55.35      9.41 o 
  -4   6   4      270.90      268.73     18.75 o 
  -3   6   4      106.97      109.20     14.88 o 
  -2   6   4       65.42       72.70      8.68 o 
  -1   6   4      416.76      427.85     26.81 o 
   0   6   4      663.35      716.85     41.11 o 
   1   6   4       79.01       67.97     13.61 o 
   2   6   4      747.69      743.79     29.51 o 
   3   6   4      741.36      667.46     20.34 o 
   4   6   4      305.68      307.41      9.71 o 
   5   6   4       47.91       40.57      5.44 o 
   6   6   4       76.47       76.31      4.80 o 
   7   6   4      114.37      103.22      9.76 o 
   8   6   4       21.76       25.82     10.51 o 
   9   6   4       73.95       78.41     10.61 o 
  10   6   4       55.01       55.69     14.19 o 
  -6   7   4        1.04        3.33     11.85 o 
  -5   7   4        0.74       -7.04      7.04 o 
  -4   7   4       50.46       53.27     11.20 o 
  -3   7   4      512.32      494.16     28.80 o 
  -2   7   4      456.43      495.22     25.65 o 
  -1   7   4        9.01        9.10      6.71 o 
   0   7   4      213.63      215.63     12.02 o 
   1   7   4      169.50      172.95     11.38 o 
   2   7   4        4.27       11.77      7.21 o 
   3   7   4       83.84       70.49      4.01 o 
   4   7   4     1188.30     1167.66     31.45 o 
   5   7   4     1202.67     1187.50     32.04 o 
   6   7   4      429.89      405.32     18.79 o 
   7   7   4       77.09       63.84      5.52 o 
   8   7   4        2.35       -5.69      5.69 o 
   9   7   4        4.14       11.35      6.67 o 
  10   7   4        3.62       -2.10      6.39 o 
  -5   8   4        3.40        2.89      6.64 o 
  -4   8   4        4.26        4.12      7.59 o 
  -3   8   4       68.90       76.84     23.09 o 
  -2   8   4      471.61      485.03     26.41 o 
  -1   8   4      543.07      518.37     25.35 o 
   0   8   4      178.55      157.03     25.08 o 
   1   8   4        6.67        9.40      4.47 o 
   2   8   4       19.55       22.71      6.15 o 
   3   8   4       13.24       17.51      6.36 o 
   4   8   4        2.04       -1.22      2.74 o 
   5   8   4      305.10      323.58     11.97 o 
   6   8   4      518.39      466.36     16.61 o 
   7   8   4      263.14      264.37     11.96 o 
   8   8   4       35.02       43.00      7.81 o 
   9   8   4       31.43       65.80     21.74 o 
  10   8   4       33.88       39.49     11.12 o 
  -4   9   4        9.45       32.06     16.87 o 
  -3   9   4       33.66       42.83      9.47 o 
  -2   9   4       13.65       28.76     12.92 o 
  -1   9   4        4.48        9.04      5.96 o 
   0   9   4      127.84      139.21     14.61 o 
   1   9   4      702.11      706.33     32.26 o 
   2   9   4      531.30      562.53     27.52 o 
   3   9   4      123.35      126.56     12.35 o 
   4   9   4       31.22       32.25      3.69 o 
   5   9   4       18.60       19.64      7.12 o 
   6   9   4       21.06       28.16      6.20 o 
   7   9   4        0.09        6.26      4.06 o 
   8   9   4       22.35       28.00     11.58 o 
   9   9   4       35.10       42.70      9.58 o 
  -3  10   4       13.80       13.30      9.48 o 
  -2  10   4        0.33        5.26      7.23 o 
  -1  10   4       36.68       49.76     27.96 o 
   0  10   4      134.78      152.65     13.48 o 
   1  10   4        6.80        8.53      5.50 o 
   2  10   4      199.92      211.86     15.02 o 
   3  10   4      646.82      675.77     62.51 o 
   4  10   4      201.75      179.32     24.66 o 
   5  10   4       38.82       45.89      5.44 o 
   6  10   4       39.20       46.35      8.43 o 
   7  10   4       98.66      120.19     18.91 o 
   8  10   4       20.69       21.71      8.84 o 
   9  10   4        2.30        4.02      7.24 o 
  -2  11   4       54.09       51.84     18.48 o 
  -1  11   4       46.24       48.59     10.25 o 
   0  11   4       57.63       85.65     12.34 o 
   1  11   4      217.19      203.73     17.65 o 
   2  11   4      114.08      119.30     12.13 o 
   3  11   4       17.64       12.21      6.79 o 
   4  11   4       40.56       36.62      9.48 o 
   5  11   4       56.06       65.25     10.60 o 
   6  11   4       23.00       29.42      7.79 o 
   7  11   4       15.38       24.71     11.74 o 
   8  11   4       58.57      107.38     25.69 o 
  -1  12   4       92.54      103.99     17.47 o 
   0  12   4       88.13       94.31     14.59 o 
   1  12   4       59.28       58.03     13.15 o 
   2  12   4        1.54       -6.78      6.78 o 
   3  12   4      109.36      103.72     12.48 o 
   4  12   4       97.87       95.11     12.17 o 
   5  12   4        5.77       14.68      8.60 o 
   6  12   4        3.49        0.96      6.23 o 
   7  12   4       16.38       19.25     12.96 o 
   2  13   4        3.73       -4.91      8.15 o 
   3  13   4        4.62        5.32      8.62 o 
   4  13   4        3.44       -3.32      6.97 o 
   5  13   4       79.52       90.74     29.22 o 
  -2 -10   5       89.99       87.41     30.41 o 
  -1 -10   5        0.96        7.88      7.63 o 
   0 -10   5       22.81       25.16     14.88 o 
   1 -10   5      103.79       74.55     21.63 o 
  -4  -9   5        8.35       38.42     11.02 o 
  -3  -9   5        3.76       -5.40      6.58 o 
  -2  -9   5       29.13       38.94     12.04 o 
  -1  -9   5       76.39       79.40     14.92 o 
   0  -9   5       35.32       45.45     12.58 o 
   1  -9   5       17.62       22.49      8.08 o 
   2  -9   5      129.03      120.74     13.95 o 
   3  -9   5      182.61      155.24     20.94 o 
  -5  -8   5       93.54      112.54     15.01 o 
  -4  -8   5       47.38       23.90     14.88 o 
  -3  -8   5       85.49      121.05     18.94 o 
  -2  -8   5      158.32      161.45     24.66 o 
  -1  -8   5      102.83      113.94     15.11 o 
   0  -8   5       76.48       65.78      8.99 o 
   1  -8   5       79.60       66.12      8.46 o 
   2  -8   5       84.28       75.56      9.09 o 
   3  -8   5       34.41       40.99      8.65 o 
   4  -8   5       16.02        8.25      6.76 o 
  -6  -7   5       42.71       44.46     11.68 o 
  -5  -7   5       55.01       70.39     11.99 o 
  -4  -7   5       33.71       39.94      8.62 o 
  -3  -7   5        1.92       27.61     14.46 o 
  -2  -7   5       38.09       62.73      8.65 o 
  -1  -7   5      869.57      905.23     41.79 o 
   0  -7   5      657.45      653.09     32.43 o 
   1  -7   5       14.74        1.92      4.77 o 
   2  -7   5        0.73       11.37      4.03 o 
   3  -7   5       23.91       38.70      5.94 o 
   4  -7   5       24.97       37.40      6.70 o 
   5  -7   5        3.84        6.07      5.34 o 
   6  -7   5       58.35       82.15     20.33 o 
  -7  -6   5       43.02       28.25     12.26 o 
  -6  -6   5       87.49      101.81     27.08 o 
  -5  -6   5       22.83       43.82      9.86 o 
  -4  -6   5       17.17       30.13     15.38 o 
  -3  -6   5       36.71       37.62      7.46 o 
  -2  -6   5        0.22        2.55     14.92 o 
  -1  -6   5       62.97       77.20     12.27 o 
   0  -6   5       36.85       39.94      7.10 o 
   1  -6   5      766.74      702.88     30.72 o 
   2  -6   5      121.79      120.67      7.98 o 
   3  -6   5        1.90       -0.27      3.63 o 
   4  -6   5        0.86        3.62      5.57 o 
   5  -6   5       10.18       11.22      5.15 o 
   6  -6   5       12.34       21.63      7.80 o 
   7  -6   5        8.34        7.07      9.44 o 
  -7  -5   5       14.72       11.55     16.84 o 
  -6  -5   5        8.80       14.44     24.66 o 
  -5  -5   5       28.19       28.12      7.90 o 
  -4  -5   5      511.22      537.81     30.31 o 
  -3  -5   5      454.60      484.85     27.91 o 
  -2  -5   5       79.43       69.08      8.72 o 
  -1  -5   5        0.28       14.27     10.32 o 
   0  -5   5       32.30       55.01     13.31 o 
   1  -5   5       32.94       33.66      3.89 o 
   2  -5   5       54.42       56.03      7.76 o 
   3  -5   5      267.33      304.06     13.28 o 
   4  -5   5      337.97      362.92     26.01 o 
   5  -5   5      101.00      109.66     10.29 o 
   6  -5   5        4.78        8.25      7.71 o 
   7  -5   5       11.11       21.23     11.51 o 
   8  -5   5        0.80       -1.25      6.88 o 
  -7  -4   5        0.24        6.10      7.63 o 
  -6  -4   5      113.07      119.99     36.97 o 
  -5  -4   5       73.94       75.11     12.12 o 
  -4  -4   5       21.37       24.54      6.96 o 
  -3  -4   5      754.17      785.49     36.42 o 
  -2  -4   5      869.74      829.65     37.38 o 
  -1  -4   5      133.79      126.36     10.75 o 
   0  -4   5      208.88      184.98     10.71 o 
   1  -4   5      175.44      161.52      8.03 o 
   2  -4   5      286.39      319.41     10.75 o 
   3  -4   5        1.84       13.66      8.39 o 
   4  -4   5      405.59      414.98     16.36 o 
   5  -4   5      651.45      674.18     25.50 o 
   6  -4   5      376.42      351.28     18.42 o 
   7  -4   5       20.86       28.55     14.65 o 
   8  -4   5       39.11       63.38     13.61 o 
  -7  -3   5       27.93       53.44     11.10 o 
  -6  -3   5       98.44      102.55     13.88 o 
  -5  -3   5       63.33       81.21     11.13 o 
  -4  -3   5       47.16       46.03      8.49 o 
  -3  -3   5        8.73       30.63     11.97 o 
  -2  -3   5      105.06      107.85     20.75 o 
  -1  -3   5      415.95      411.05     18.56 o 
   0  -3   5      279.63      256.43     14.84 o 
   1  -3   5      527.91      519.24     12.36 o 
   2  -3   5       10.72        3.27      2.35 o 
   3  -3   5      388.08      417.09     16.41 o 
   4  -3   5      323.49      331.66     15.98 o 
   5  -3   5       34.82       25.43      9.86 o 
   6  -3   5      281.53      273.16     28.32 o 
   7  -3   5      108.88      126.89     21.67 o 
   8  -3   5       49.91       58.70     11.33 o 
   9  -3   5        7.71       29.82     12.27 o 
  -8  -2   5       19.88       20.71     14.80 o 
  -7  -2   5       12.15       10.73      8.67 o 
  -6  -2   5      184.22      192.69     15.53 o 
  -5  -2   5      310.90      362.53     20.84 o 
  -4  -2   5       16.77       18.55      6.63 o 
  -3  -2   5       15.64       14.83      5.01 o 
  -2  -2   5        4.05        0.22      4.99 o 
  -1  -2   5      184.62      165.68     22.78 o 
   0  -2   5      122.34      124.23      8.44 o 
   1  -2   5      526.09      491.24     10.88 o 
   2  -2   5     2093.21     2112.95     47.26 o 
   3  -2   5     1731.18     1829.59     44.84 o 
   4  -2   5      302.97      313.66     20.06 o 
   5  -2   5      108.85      103.52      8.29 o 
   6  -2   5      529.52      528.40     27.34 o 
   7  -2   5      160.03      179.50     19.44 o 
   8  -2   5       28.31       21.19     22.01 o 
   9  -2   5       18.19       31.17     23.78 o 
  -8  -1   5       91.41       82.68     21.02 o 
  -7  -1   5       44.97       58.34     11.33 o 
  -6  -1   5       19.08        8.87     11.29 o 
  -5  -1   5      550.76      522.77     20.09 o 
  -4  -1   5      353.71      355.77     13.67 o 
  -3  -1   5       78.55       78.36      5.68 o 
  -2  -1   5        6.65       -3.42      3.42 o 
  -1  -1   5      720.48      621.17     46.59 o 
   0  -1   5     1698.42     1592.90     90.97 o 
   1  -1   5      645.88      639.67     14.95 o 
   2  -1   5     2011.99     2152.65     74.75 o 
   3  -1   5      913.73      912.01     22.80 o 
   4  -1   5      400.08      401.72     12.48 o 
   5  -1   5      114.85      103.71      7.56 o 
   6  -1   5      240.61      251.49     15.35 o 
   7  -1   5      357.30      376.78     22.95 o 
   8  -1   5      286.57      309.82     22.28 o 
   9  -1   5       15.20       20.68     14.46 o 
  10  -1   5        3.01        1.06      7.08 o 
  -7   0   5       71.52       60.89     11.20 o 
  -6   0   5       17.30       30.06     11.62 o 
  -5   0   5       25.58       22.79      7.12 o 
  -4   0   5        6.18       -3.03      3.03 o 
  -3   0   5      202.79      213.74      9.39 o 
  -2   0   5      544.92      549.30     29.17 o 
  -1   0   5     1475.41     1451.63     30.56 o 
   0   0   5     3254.34     3410.24    100.28 o 
   1   0   5     1670.51     1634.15     33.02 o 
   2   0   5     5475.02     5792.77    120.01 o 
   3   0   5     1299.01     1428.49     54.04 o 
   4   0   5       11.98       22.11      2.74 o 
   5   0   5       12.92       17.82      4.63 o 
   6   0   5       24.43       20.74      6.08 o 
   7   0   5        8.37       12.69      7.86 o 
   8   0   5       90.04      102.67     20.44 o 
   9   0   5      176.79      175.25     25.58 o 
  10   0   5       14.28       57.45     18.45 o 
  -7   1   5       97.21       95.47      9.86 o 
  -6   1   5        5.64       11.92      8.27 o 
  -5   1   5       23.38       21.11      5.93 o 
  -4   1   5      168.48      176.67     14.78 o 
  -3   1   5     1280.39     1292.74     36.30 o 
  -2   1   5      140.61      156.97      8.74 o 
  -1   1   5      450.87      438.56     11.83 o 
   0   1   5     1043.08     1044.82     22.96 o 
   1   1   5     1109.15     1091.70     23.68 o 
   2   1   5     1905.79     2011.48     41.61 o 
   3   1   5      180.16      156.19      7.00 o 
   4   1   5     3942.25     4036.10     94.78 o 
   5   1   5     1721.17     1618.62     68.66 o 
   6   1   5      320.34      332.65     16.37 o 
   7   1   5        1.09       -1.32      4.76 o 
   8   1   5       16.17       19.38      6.47 o 
   9   1   5        3.74        4.49      6.67 o 
  10   1   5        0.81       -7.23      7.23 o 
  -7   2   5       48.98       52.21      7.94 o 
  -6   2   5       25.15       27.88      6.07 o 
  -5   2   5        1.19        9.12      4.64 o 
  -4   2   5      121.74      141.52     17.47 o 
  -3   2   5     1368.72     1332.20     37.20 o 
  -2   2   5     2758.55     2779.30     66.64 o 
  -1   2   5     2238.09     2210.33     50.09 o 
   0   2   5      154.06      157.34      5.80 o 
   1   2   5       36.25       50.90      4.22 o 
   2   2   5     2560.60     2839.99     58.23 o 
   3   2   5      716.52      719.15     53.69 o 
   4   2   5       24.60       31.92      4.61 o 
   5   2   5      444.34      404.54      8.53 o 
   6   2   5      520.25      509.02     40.88 o 
   7   2   5       71.17       74.73      8.27 o 
   8   2   5        4.63        8.84      5.47 o 
   9   2   5       18.74       48.10      8.76 o 
  10   2   5        5.72        9.87     27.88 o 
  -7   3   5       79.43       76.51     18.64 o 
  -6   3   5       81.56       84.05      8.38 o 
  -5   3   5       24.79       32.75      5.85 o 
  -4   3   5       21.35       26.23      5.16 o 
  -3   3   5      141.97      127.14      7.21 o 
  -2   3   5      626.86      630.46     18.31 o 
  -1   3   5     1440.85     1480.05     33.93 o 
   0   3   5     2845.68     2901.55     96.62 o 
   1   3   5     2339.80     2463.25     57.46 o 
   2   3   5     1544.79     1637.43     34.61 o 
   3   3   5      162.80      131.67     15.34 o 
   4   3   5      892.32      875.30     24.55 o 
   5   3   5      143.16      142.53     10.69 o 
   6   3   5       47.80       51.26      7.48 o 
   7   3   5      289.86      244.72     15.31 o 
   8   3   5       66.03       65.18      8.58 o 
   9   3   5       28.22       36.97      9.83 o 
  10   3   5       20.77       18.63      8.44 o 
  11   3   5       54.15       45.99     12.86 o 
  -7   4   5        6.79       10.05     11.04 o 
  -6   4   5      191.32      182.79     18.10 o 
  -5   4   5      846.46      831.99     43.57 o 
  -4   4   5      441.71      477.60     27.31 o 
  -3   4   5       32.96       41.79      5.73 o 
  -2   4   5       45.04       48.85      7.69 o 
  -1   4   5      264.08      255.02      7.45 o 
   0   4   5      387.20      386.53      9.49 o 
   1   4   5      105.21       92.53      6.64 o 
   2   4   5     1566.26     1565.68     33.91 o 
   3   4   5     1246.58     1205.15     26.37 o 
   4   4   5      295.63      277.44      7.93 o 
   5   4   5        6.54        9.60      7.85 o 
   6   4   5        1.90        2.12      7.52 o 
   7   4   5       88.74      113.48     10.12 o 
   8   4   5        0.26       -2.17      5.05 o 
   9   4   5       71.76       78.54     11.10 o 
  10   4   5       69.96       98.31     20.90 o 
  11   4   5       23.89       37.85     10.21 o 
  -6   5   5        2.58       -0.83      6.61 o 
  -5   5   5      217.92      234.11     18.05 o 
  -4   5   5      420.48      425.23     25.27 o 
  -3   5   5      524.16      551.88     28.73 o 
  -2   5   5      110.83       96.21      8.99 o 
  -1   5   5      347.65      368.59     10.19 o 
   0   5   5     1891.61     1756.97     56.42 o 
   1   5   5     1268.11     1252.11     34.61 o 
   2   5   5      149.01      152.67      5.31 o 
   3   5   5      666.11      670.96     16.10 o 
   4   5   5      582.31      518.02     64.53 o 
   5   5   5       20.77       17.44      2.53 o 
   6   5   5      124.50      112.23      5.54 o 
   7   5   5      218.22      224.09     14.74 o 
   8   5   5      120.06      124.03     11.11 o 
   9   5   5       70.05       80.86     10.85 o 
  10   5   5        1.51        7.12      8.55 o 
  11   5   5        6.17       -9.57      9.57 o 
  -6   6   5        3.71        4.38      7.16 o 
  -5   6   5       54.48       57.11     13.77 o 
  -4   6   5       19.30       19.67      6.91 o 
  -3   6   5        0.41        2.20      9.74 o 
  -2   6   5       49.40       55.28      8.74 o 
  -1   6   5      262.46      255.58     30.87 o 
   0   6   5      115.92      130.02     23.24 o 
   1   6   5      122.04      110.86      8.03 o 
   2   6   5      353.64      357.78      9.00 o 
   3   6   5      210.44      209.21      7.09 o 
   4   6   5       36.26       39.47      3.37 o 
   5   6   5      158.25      148.10      9.68 o 
   6   6   5      126.18      121.44      5.81 o 
   7   6   5       12.04       32.97      6.40 o 
   8   6   5       90.79      113.85     10.55 o 
   9   6   5      113.72      101.84     13.15 o 
  10   6   5       46.35       35.76      9.72 o 
  -5   7   5       12.34       15.48      8.74 o 
  -4   7   5       17.97       12.40     20.06 o 
  -3   7   5      445.62      473.08     29.26 o 
  -2   7   5      332.06      363.86     22.13 o 
  -1   7   5        9.10       13.71      7.52 o 
   0   7   5      435.33      425.00     21.20 o 
   1   7   5      383.99      380.63     18.41 o 
   2   7   5       56.91       62.31      6.48 o 
   3   7   5       56.70       45.36      5.69 o 
   4   7   5      311.89      308.97     10.38 o 
   5   7   5      545.35      525.20     29.80 o 
   6   7   5      194.33      179.12      9.42 o 
   7   7   5       10.91       27.54     12.23 o 
   8   7   5       49.88       48.19      7.56 o 
   9   7   5        8.37        9.31      7.53 o 
  10   7   5        2.50        1.23      5.80 o 
  -5   8   5        0.47       10.73      7.87 o 
  -4   8   5        0.91       -0.63      8.55 o 
  -3   8   5       68.70       78.10     11.56 o 
  -2   8   5      251.40      230.03     17.80 o 
  -1   8   5      316.96      332.38     30.45 o 
   0   8   5       20.03       33.67      6.25 o 
   1   8   5      276.17      273.61     15.47 o 
   2   8   5      207.71      192.68     12.00 o 
   3   8   5        8.75       25.86      5.23 o 
   4   8   5       86.37       93.03      6.66 o 
   5   8   5      342.09      320.86     16.85 o 
   6   8   5      382.23      348.80     13.90 o 
   7   8   5      138.08      115.67     12.22 o 
   8   8   5        2.54       -1.09     12.85 o 
   9   8   5        0.79       -0.93      6.63 o 
  10   8   5        0.62       -0.37      7.33 o 
  -4   9   5       13.75       10.81      9.36 o 
  -3   9   5        8.73       -2.53      6.90 o 
  -2   9   5       16.18       33.13      8.07 o 
  -1   9   5       65.26       56.68     14.11 o 
   0   9   5      205.98      189.57     14.04 o 
   1   9   5      326.73      263.68     29.99 o 
   2   9   5      303.37      326.81     19.23 o 
   3   9   5        0.82       -7.36      7.36 o 
   4   9   5        0.04       -4.53      4.53 o 
   5   9   5        5.58        7.02      3.10 o 
   6   9   5       13.27       20.33      4.23 o 
   7   9   5       68.45       60.18     10.06 o 
   8   9   5       87.55       67.55     11.02 o 
   9   9   5       33.80       47.37     20.48 o 
  10   9   5        3.29       -0.09      6.88 o 
  -3  10   5        0.47        0.22      8.40 o 
  -2  10   5      103.63      103.89     20.59 o 
  -1  10   5       22.91       34.16      8.40 o 
   0  10   5        3.21       -4.68      5.77 o 
   1  10   5       60.63       64.74     18.91 o 
   2  10   5      333.30      316.26     22.79 o 
   3  10   5      575.51      582.43     31.60 o 
   4  10   5      310.24      265.00     19.04 o 
   5  10   5        4.62        3.50      4.79 o 
   6  10   5        1.32       -0.20      3.28 o 
   7  10   5        9.55       15.11      5.32 o 
   8  10   5        1.80       -1.29      5.74 o 
   9  10   5        4.71        1.86      7.06 o 
  -2  11   5       30.29       22.87     11.54 o 
  -1  11   5        0.60        1.50      9.13 o 
   0  11   5        1.10       13.58      7.14 o 
   1  11   5       36.75       47.47     11.70 o 
   2  11   5       15.74       22.21      8.02 o 
   3  11   5      116.35      108.63     11.85 o 
   4  11   5      143.39      131.38     13.50 o 
   5  11   5      112.15      105.24     13.18 o 
   6  11   5       19.55        9.90      6.76 o 
   7  11   5       10.67        9.10      5.28 o 
   8  11   5       23.88       17.79     13.35 o 
   0  12   5      108.06       98.55     20.79 o 
   1  12   5       37.24       20.34     12.12 o 
   2  12   5        9.82       -2.88     11.24 o 
   3  12   5       49.56       40.41     10.04 o 
   4  12   5       19.84       29.59     10.62 o 
   5  12   5       11.98       11.04      8.47 o 
   6  12   5       28.61       42.00      9.30 o 
   7  12   5       28.60       14.27     12.81 o 
   2  13   5       40.25       33.05     14.30 o 
   3  13   5       12.68       22.88      9.24 o 
   4  13   5        6.07       21.06      9.41 o 
   5  13   5       66.95       83.60     14.48 o 
  -2  -9   6      150.73      131.35     17.26 o 
  -1  -9   6      129.61       89.74     14.96 o 
   0  -9   6       16.88       13.57      7.17 o 
   1  -9   6        1.25        6.01      7.72 o 
   2  -9   6      118.26      101.61     13.19 o 
  -4  -8   6        6.22        5.43      8.34 o 
  -3  -8   6        0.36        6.70      8.75 o 
  -2  -8   6        2.68        1.20      7.59 o 
  -1  -8   6        2.14        6.17      9.66 o 
   0  -8   6       37.01       64.11     11.54 o 
   1  -8   6      204.82      183.33     16.38 o 
   2  -8   6      164.93      167.14     14.63 o 
   3  -8   6       52.62       58.31      9.68 o 
   4  -8   6       65.81       65.25     11.41 o 
  -5  -7   6      130.06      132.48     17.45 o 
  -4  -7   6      129.59      131.68     16.29 o 
  -3  -7   6       12.90       22.91     16.95 o 
  -2  -7   6       67.41       61.47      9.64 o 
  -1  -7   6      229.30      249.32     19.90 o 
   0  -7   6      238.70      245.70     19.42 o 
   1  -7   6       14.13       11.01      5.65 o 
   2  -7   6       32.05       43.42      8.04 o 
   3  -7   6      140.29      115.93     14.11 o 
   4  -7   6       26.14       29.88      9.19 o 
   5  -7   6        1.39       -0.38      9.74 o 
  -6  -6   6       18.61       15.09      8.47 o 
  -5  -6   6       12.07       23.95     16.68 o 
  -4  -6   6      111.74       95.06     13.02 o 
  -3  -6   6       80.55      100.39     20.56 o 
  -2  -6   6       65.43       66.34     10.58 o 
  -1  -6   6       93.78      100.00     20.86 o 
   0  -6   6      676.59      699.78     34.42 o 
   1  -6   6      929.96      917.68     41.87 o 
   2  -6   6      163.04      188.13     31.29 o 
   3  -6   6       12.81       10.59      4.37 o 
   4  -6   6        9.29        7.73      4.56 o 
   5  -6   6        5.91        5.10      5.54 o 
   6  -6   6        0.75        2.49      6.19 o 
  -6  -5   6       51.08       65.95     14.52 o 
  -5  -5   6       19.16       26.72      9.65 o 
  -4  -5   6      218.12      215.96     17.40 o 
  -3  -5   6      227.23      227.10     16.33 o 
  -2  -5   6      105.09       93.90     10.61 o 
  -1  -5   6       22.05       28.04      7.59 o 
   0  -5   6       76.64       86.43      8.75 o 
   1  -5   6       34.33       42.49      7.86 o 
   2  -5   6       13.64       22.49      3.74 o 
   3  -5   6      350.46      345.29     14.22 o 
   4  -5   6      142.60      146.60     12.16 o 
   5  -5   6       21.77       27.60      6.08 o 
   6  -5   6        0.54       -6.91      6.91 o 
   7  -5   6        0.01       -0.60     14.23 o 
  -7  -4   6       75.98       78.44     16.74 o 
  -6  -4   6       16.12       37.87      9.32 o 
  -5  -4   6        2.94        8.16      7.86 o 
  -4  -4   6      224.27      235.37     23.01 o 
  -3  -4   6      695.86      694.99     35.55 o 
  -2  -4   6     1186.69     1180.82     54.13 o 
  -1  -4   6      205.11      211.51     14.78 o 
   0  -4   6        0.46        1.61      5.14 o 
   1  -4   6       12.17       21.91     16.03 o 
   2  -4   6       26.12       29.71      3.36 o 
   3  -4   6        1.52        5.32      3.51 o 
   4  -4   6       10.79       24.26      4.62 o 
   5  -4   6      502.53      523.37     28.97 o 
   6  -4   6      224.38      264.06     21.10 o 
   7  -4   6        8.77       11.38      9.03 o 
   8  -4   6        0.97       -7.00      7.67 o 
  -7  -3   6        5.69        4.60     13.58 o 
  -6  -3   6       33.15       26.37     15.69 o 
  -5  -3   6        2.39        0.98     17.95 o 
  -4  -3   6       85.81       78.20     12.00 o 
  -3  -3   6        7.83       17.29      5.94 o 
  -2  -3   6      355.69      364.27     21.15 o 
  -1  -3   6      493.64      503.47     24.10 o 
   0  -3   6      120.03       86.62     14.65 o 
   1  -3   6        7.50       32.47     12.62 o 
   2  -3   6      176.39      192.96     14.61 o 
   3  -3   6      448.15      444.54     15.30 o 
   4  -3   6        3.64        4.90      3.56 o 
   5  -3   6      218.94      267.25     18.41 o 
   6  -3   6      202.10      247.78     25.08 o 
   7  -3   6      145.72      174.81     25.23 o 
   8  -3   6       20.52       49.53     11.79 o 
   9  -3   6        0.88      -11.02     11.02 o 
  -7  -2   6       52.68       59.80     13.36 o 
  -6  -2   6      219.33      192.35     16.97 o 
  -5  -2   6      457.19      522.32     35.36 o 
  -4  -2   6      436.90      453.47     25.92 o 
  -3  -2   6        2.69        6.02      5.32 o 
  -2  -2   6       57.78       63.40      7.58 o 
  -1  -2   6       35.43       41.65      6.48 o 
   0  -2   6        8.86       22.14      6.44 o 
   1  -2   6      197.94      180.98     14.00 o 
   2  -2   6      945.26      914.70     23.20 o 
   3  -2   6      468.22      475.82     15.82 o 
   4  -2   6      101.57      113.45      7.09 o 
   5  -2   6      116.87      111.93     10.08 o 
   6  -2   6        3.23       18.51      7.59 o 
   7  -2   6       34.83       40.83     13.54 o 
   8  -2   6       33.84       38.91     10.06 o 
   9  -2   6       55.36       76.34     13.95 o 
  -7  -1   6       37.75       23.22      9.16 o 
  -6  -1   6        0.79       -0.57     14.30 o 
  -5  -1   6      454.19      448.39     25.52 o 
  -4  -1   6      187.40      213.62     16.40 o 
  -3  -1   6       38.18       44.38      6.78 o 
  -2  -1   6       15.24       19.64      8.51 o 
  -1  -1   6       12.29       23.46      8.55 o 
   0  -1   6      294.96      294.80     14.67 o 
   1  -1   6       62.05       56.72      4.18 o 
   2  -1   6     1409.21     1374.81     32.84 o 
   3  -1   6      752.02      738.26     20.29 o 
   4  -1   6     1451.01     1488.67     50.41 o 
   5  -1   6      306.81      293.83     11.52 o 
   6  -1   6        6.08        8.74      8.21 o 
   7  -1   6      134.91      135.22     12.96 o 
   8  -1   6      139.40      171.19     16.65 o 
   9  -1   6        0.28        1.61      7.20 o 
  10  -1   6       10.42       10.06      9.71 o 
  -7   0   6       78.49       75.98     14.67 o 
  -6   0   6       47.09       30.48     26.58 o 
  -5   0   6        2.73       -0.28      4.18 o 
  -4   0   6       12.31       19.19      8.73 o 
  -3   0   6      301.00      270.57     10.92 o 
  -2   0   6        8.29        9.07      5.12 o 
  -1   0   6       39.73       29.73      6.10 o 
   0   0   6       69.65       56.34      5.02 o 
   1   0   6      967.00     1034.58     23.68 o 
   2   0   6      495.81      511.89     13.61 o 
   3   0   6       14.56       18.93      3.36 o 
   4   0   6     1261.37     1199.41    108.51 o 
   5   0   6       97.18       85.66      9.78 o 
   6   0   6      103.13      127.06     11.02 o 
   7   0   6      194.49      218.09     16.12 o 
   8   0   6      268.54      266.82     22.15 o 
   9   0   6      154.67      165.97     32.02 o 
  10   0   6       51.91       48.59     12.04 o 
  -7   1   6       99.03       97.61     15.12 o 
  -6   1   6       12.69       15.34      6.42 o 
  -5   1   6        0.71        3.49      6.52 o 
  -4   1   6        5.43        6.47      3.88 o 
  -3   1   6       62.47       65.83      7.89 o 
  -2   1   6       30.78       36.87      5.14 o 
  -1   1   6      720.09      677.83     18.18 o 
   0   1   6     2349.30     2329.42     52.95 o 
   1   1   6      890.93      918.84     23.73 o 
   2   1   6      307.12      312.60      9.59 o 
   3   1   6      229.10      214.96     13.24 o 
   4   1   6     1157.88     1204.98     31.49 o 
   5   1   6      276.80      281.17      9.21 o 
   6   1   6       26.84       21.96      5.92 o 
   7   1   6       83.24       99.07     19.29 o 
   8   1   6        7.48       18.89      7.28 o 
   9   1   6       48.85       27.52      8.77 o 
  10   1   6       31.67       35.72      9.92 o 
  -7   2   6       60.93       42.57     14.27 o 
  -6   2   6       59.22       73.78      9.39 o 
  -5   2   6        6.35        2.74      5.97 o 
  -4   2   6        1.36        4.55      3.39 o 
  -3   2   6      466.15      424.00     37.35 o 
  -2   2   6      802.68      796.91     24.31 o 
  -1   2   6      369.75      381.01     12.30 o 
   0   2   6      552.24      506.00     16.32 o 
   1   2   6      676.35      675.34     18.04 o 
   2   2   6     1050.31     1068.18     26.97 o 
   3   2   6      180.44      212.55     14.92 o 
   4   2   6      813.36      808.63     29.55 o 
   5   2   6      715.17      652.00     33.89 o 
   6   2   6     1154.55     1148.54     45.89 o 
   7   2   6      321.61      295.57     17.71 o 
   8   2   6        0.51        0.30      7.55 o 
   9   2   6       16.26       38.86      8.92 o 
  10   2   6        9.42       17.11     14.61 o 
  -6   3   6        6.43        1.49      7.23 o 
  -5   3   6       16.26       31.95      7.60 o 
  -4   3   6      107.03      106.37     10.98 o 
  -3   3   6      187.06      190.37      9.75 o 
  -2   3   6      778.55      792.29     23.90 o 
  -1   3   6     2022.28     2134.05     53.12 o 
   0   3   6     2273.56     2372.35     56.91 o 
   1   3   6      444.66      451.36     21.50 o 
   2   3   6       20.97       11.90      2.82 o 
   3   3   6        0.91       -1.38      3.68 o 
   4   3   6      111.85      127.24     14.86 o 
   5   3   6      102.78       91.73     13.51 o 
   6   3   6      944.15      897.77     35.11 o 
   7   3   6      475.77      459.83     22.58 o 
   8   3   6      109.73      107.95     16.38 o 
   9   3   6       57.35       77.25     10.36 o 
  10   3   6        3.81       11.50     11.62 o 
  11   3   6        4.37        7.12      7.70 o 
  -6   4   6       52.08       17.93      9.55 o 
  -5   4   6      198.79      183.06     23.66 o 
  -4   4   6       39.23       44.03      6.08 o 
  -3   4   6       22.47       32.49      5.43 o 
  -2   4   6      476.44      443.16     20.69 o 
  -1   4   6       58.51       57.08      5.69 o 
   0   4   6       93.99       98.69      8.90 o 
   1   4   6      795.47      829.50     27.59 o 
   2   4   6     2548.13     2842.40    111.01 o 
   3   4   6     1641.66     1685.06     43.54 o 
   4   4   6      530.00      532.37     19.89 o 
   5   4   6       31.56       28.68      2.81 o 
   6   4   6      199.96      190.90     12.99 o 
   7   4   6       35.84       39.91      7.04 o 
   8   4   6       42.61       47.36      8.55 o 
   9   4   6       63.60       65.31     10.50 o 
  10   4   6       27.74       43.26     22.09 o 
  11   4   6       22.23       15.88      9.94 o 
  -6   5   6       23.07       30.20     27.92 o 
  -5   5   6      237.75      251.65     20.52 o 
  -4   5   6      812.86      778.39     42.07 o 
  -3   5   6      396.47      437.16     26.42 o 
  -2   5   6       26.08       38.22      9.11 o 
  -1   5   6       24.67       18.60      7.44 o 
   0   5   6       73.25       73.39      5.67 o 
   1   5   6      217.60      227.59      6.84 o 
   2   5   6       11.55       15.42      2.93 o 
   3   5   6     1201.86     1177.47     40.03 o 
   4   5   6      607.08      611.30     16.96 o 
   5   5   6      520.78      498.02     14.77 o 
   6   5   6       91.05       85.70      9.41 o 
   7   5   6        1.89        0.11      4.79 o 
   8   5   6       96.07      102.01     10.67 o 
   9   5   6       41.59       60.79     10.42 o 
  10   5   6       11.40       20.28      7.94 o 
  11   5   6       25.15       42.40     10.54 o 
  -5   6   6        5.49       11.74      8.06 o 
  -4   6   6       98.43       94.24     14.53 o 
  -3   6   6      241.80      273.76     21.01 o 
  -2   6   6      748.73      765.69     38.19 o 
  -1   6   6      361.58      344.74     19.20 o 
   0   6   6      290.57      251.14     14.24 o 
   1   6   6      437.21      464.34     22.64 o 
   2   6   6      496.80      518.98     13.79 o 
   3   6   6      170.47      181.60      7.14 o 
   4   6   6       66.51       71.93     11.44 o 
   5   6   6      467.37      418.89     36.16 o 
   6   6   6        3.25       -1.54      4.27 o 
   7   6   6       50.46       66.44      8.16 o 
   8   6   6       63.90       80.77     10.35 o 
   9   6   6       33.96       26.52      9.24 o 
  10   6   6       11.62       -2.00      6.30 o 
  -5   7   6        3.96       11.39     10.15 o 
  -4   7   6        7.23       12.90      8.40 o 
  -3   7   6       91.12      105.00     12.68 o 
  -2   7   6       59.94       66.49     22.78 o 
  -1   7   6       49.12       42.28      9.27 o 
   0   7   6      745.23      684.51     31.53 o 
   1   7   6      644.86      660.28     30.21 o 
   2   7   6      127.78      141.84     10.54 o 
   3   7   6       44.19       55.36     10.29 o 
   4   7   6      131.31      142.60     10.27 o 
   5   7   6      271.50      291.07     10.97 o 
   6   7   6        1.68        2.92      3.01 o 
   7   7   6      211.29      209.35     14.24 o 
   8   7   6       93.24       93.84     17.76 o 
   9   7   6       39.74       54.67      9.85 o 
  10   7   6       30.35       43.67      9.39 o 
  -4   8   6       13.09        6.94      7.76 o 
  -3   8   6       36.70       21.73     10.41 o 
  -2   8   6      254.32      241.63     21.57 o 
  -1   8   6      397.44      426.71     26.15 o 
   0   8   6       31.78       33.23      6.69 o 
   1   8   6      136.33      130.25     11.78 o 
   2   8   6      127.00      126.32     25.31 o 
   3   8   6       44.37       44.92      7.37 o 
   4   8   6        8.62        9.33      2.72 o 
   5   8   6       67.33       76.92      6.92 o 
   6   8   6      132.35      132.21     16.15 o 
   7   8   6       97.42       75.49      9.95 o 
   8   8   6        0.02       -2.21      5.35 o 
   9   8   6       31.63       41.51      8.86 o 
  10   8   6       25.22       14.86      7.63 o 
  -3   9   6       18.86       32.88      9.84 o 
  -2   9   6       54.91       56.79     10.17 o 
  -1   9   6      101.56      122.73     23.28 o 
   0   9   6      192.28      186.12     29.57 o 
   1   9   6      212.58      217.94     28.49 o 
   2   9   6        1.25       -3.39     10.39 o 
   3   9   6       61.92       49.35      6.87 o 
   4   9   6        8.05        4.65      5.07 o 
   5   9   6       17.78        9.27      5.55 o 
   6   9   6       83.11       65.53      7.74 o 
   7   9   6      182.28      152.28     12.31 o 
   8   9   6       99.61       89.54     10.93 o 
   9   9   6       19.91       26.09      8.68 o 
  10   9   6       11.63        6.60     10.78 o 
  -2  10   6      114.83      120.90     14.99 o 
  -1  10   6       32.54       46.23      9.23 o 
   0  10   6        4.48        5.41      5.97 o 
   1  10   6       11.73       12.20      6.14 o 
   2  10   6      114.61      117.79     12.54 o 
   3  10   6      267.19      264.18     19.25 o 
   4  10   6       16.27        3.59     14.57 o 
   5  10   6       59.94       65.61     20.71 o 
   6  10   6       49.82       62.15     13.38 o 
   7  10   6        8.09        4.21      4.16 o 
   8  10   6        6.92       -4.37      5.77 o 
   9  10   6       43.90       29.29     26.31 o 
  -1  11   6        8.89       -0.37     13.04 o 
   0  11   6       20.50       15.36     20.21 o 
   1  11   6        1.62       -7.02      7.02 o 
   2  11   6        2.33       -9.43      9.43 o 
   3  11   6      104.31      134.09     15.89 o 
   4  11   6      188.34      190.40     17.27 o 
   5  11   6      133.00      118.94     12.80 o 
   6  11   6       18.54        7.60      9.05 o 
   7  11   6        0.10       13.19      9.20 o 
   8  11   6        0.28        2.07     10.97 o 
   0  12   6       22.56       24.66     10.20 o 
   1  12   6        0.36       12.95      8.50 o 
   2  12   6        0.15       -7.00      7.00 o 
   3  12   6        1.95        1.43     10.93 o 
   4  12   6        4.62       16.79      8.19 o 
   5  12   6       87.02       96.27     13.66 o 
   6  12   6       73.59       73.02     12.46 o 
   7  12   6       23.63       22.63     17.49 o 
   3  13   6        1.36       -0.95      7.57 o 
   4  13   6        0.56       -4.47     12.89 o 
   5  13   6       15.79       24.00     10.56 o 
  -2  -8   7       18.46       -4.84      8.84 o 
  -1  -8   7       60.63       60.84     11.82 o 
   0  -8   7      118.57      112.42     15.95 o 
   1  -8   7       78.90       48.79     10.33 o 
   2  -8   7       18.39       10.48      7.62 o 
   3  -8   7       18.26       42.74     10.58 o 
  -4  -7   7       73.51       39.87     17.68 o 
  -3  -7   7        8.89        2.30      6.90 o 
  -2  -7   7       16.00       36.50     11.39 o 
  -1  -7   7        0.39       13.42      6.95 o 
   0  -7   7       10.94        5.22      8.28 o 
   1  -7   7       19.63       29.13      8.40 o 
   2  -7   7      199.22      201.89     19.08 o 
   3  -7   7      342.99      310.89     23.48 o 
   4  -7   7      102.89       92.71     15.19 o 
   5  -7   7        8.65       -5.45     12.96 o 
  -5  -6   7       42.53       42.42     11.87 o 
  -4  -6   7      249.64      237.62     22.69 o 
  -3  -6   7       73.45       67.42     11.33 o 
  -2  -6   7       11.61        9.00     11.35 o 
  -1  -6   7       41.53       38.73      8.50 o 
   0  -6   7      191.65      202.26     18.12 o 
   1  -6   7      210.41      196.02     15.12 o 
   2  -6   7       34.47       30.07      7.36 o 
   3  -6   7      110.58      128.05     14.32 o 
   4  -6   7       75.48       80.41     13.08 o 
   5  -6   7       47.92       76.28     13.01 o 
   6  -6   7       13.16       29.30     17.56 o 
  -5  -5   7        1.41       -9.37     12.27 o 
  -4  -5   7        0.04       -1.57      6.79 o 
  -3  -5   7        4.70       -4.37      6.98 o 
  -2  -5   7      195.75      217.27     41.88 o 
  -1  -5   7      226.79      242.87     18.07 o 
   0  -5   7      235.74      204.74     15.06 o 
   1  -5   7      368.44      335.45     20.37 o 
   2  -5   7      409.79      398.51     75.47 o 
   3  -5   7      324.76      340.97     19.79 o 
   4  -5   7       72.41       66.51      7.49 o 
   5  -5   7        1.00       -2.74      4.67 o 
   6  -5   7        5.70        4.03      6.48 o 
   7  -5   7        0.73        5.11      8.33 o 
  -6  -4   7       67.83       61.29     21.17 o 
  -5  -4   7       28.06       42.24      9.92 o 
  -4  -4   7       73.46       82.93     12.61 o 
  -3  -4   7       91.25       87.15     25.77 o 
  -2  -4   7      390.78      404.50     23.73 o 
  -1  -4   7       30.81       47.46     12.31 o 
   0  -4   7      193.53      216.69     15.47 o 
   1  -4   7      491.62      504.92     27.35 o 
   2  -4   7       92.87       99.50     10.51 o 
   3  -4   7       30.15       36.49      4.29 o 
   4  -4   7       92.75       91.08      8.59 o 
   5  -4   7      386.94      412.05     40.57 o 
   6  -4   7      103.36      120.63     12.17 o 
   7  -4   7        0.47       -5.26     10.78 o 
   8  -4   7       13.16        5.57      9.47 o 
  -6  -3   7       45.09       47.66     24.39 o 
  -5  -3   7       29.01       47.35     12.85 o 
  -4  -3   7        0.61       12.64     22.47 o 
  -3  -3   7      164.31      183.52     15.65 o 
  -2  -3   7     1104.72     1211.13     56.09 o 
  -1  -3   7     1040.21     1077.85     48.10 o 
   0  -3   7      585.42      544.01     43.99 o 
   1  -3   7        7.55       10.05      5.69 o 
   2  -3   7       39.53       48.41      7.04 o 
   3  -3   7       77.03       70.28      5.56 o 
   4  -3   7       11.76        4.93      3.98 o 
   5  -3   7       18.58       26.08      5.47 o 
   6  -3   7      132.70      150.84     18.10 o 
   7  -3   7      134.97      130.17     16.59 o 
   8  -3   7        6.22        0.09      6.13 o 
  -6  -2   7       43.39       66.05     13.75 o 
  -5  -2   7      118.56      119.53     16.68 o 
  -4  -2   7       30.02       35.44      9.34 o 
  -3  -2   7       95.51       86.71     22.17 o 
  -2  -2   7        3.81       -1.17      5.34 o 
  -1  -2   7      204.22      232.44     14.80 o 
   0  -2   7      316.46      319.09     19.90 o 
   1  -2   7      791.58      772.98     63.70 o 
   2  -2   7      453.59      434.78     13.04 o 
   3  -2   7       45.76       45.92      9.21 o 
   4  -2   7       48.79       55.17      5.62 o 
   5  -2   7       77.09       88.05      9.00 o 
   6  -2   7       40.42       38.26      7.44 o 
   7  -2   7       64.43       45.54      9.67 o 
   8  -2   7       94.44      128.28     15.77 o 
   9  -2   7       38.91       45.65     13.77 o 
  -6  -1   7       59.54       58.66     10.88 o 
  -5  -1   7      322.31      326.73     23.16 o 
  -4  -1   7      435.33      437.30     28.11 o 
  -3  -1   7      270.62      264.39     19.05 o 
  -2  -1   7       29.03       39.75     11.04 o 
  -1  -1   7       29.59       47.04      9.55 o 
   0  -1   7      356.52      344.52     20.06 o 
   1  -1   7      102.22       97.37      8.31 o 
   2  -1   7        7.40        6.05      4.79 o 
   3  -1   7      627.20      610.62     25.28 o 
   4  -1   7      396.52      414.09     19.56 o 
   5  -1   7        5.14       10.21      6.09 o 
   6  -1   7       57.19       69.65     10.16 o 
   7  -1   7       22.57       41.57      9.82 o 
   8  -1   7        3.98       16.93      9.36 o 
   9  -1   7        3.48        6.84      8.97 o 
  -6   0   7       16.18       19.37      8.48 o 
  -5   0   7       14.57        4.02      9.05 o 
  -4   0   7      275.77      310.49     21.64 o 
  -3   0   7      903.74      922.87     42.62 o 
  -2   0   7       31.98       36.09      7.74 o 
  -1   0   7       34.06       27.12      6.15 o 
   0   0   7      100.21       86.19      8.43 o 
   1   0   7      261.87      245.61      8.19 o 
   2   0   7       39.04       46.07      6.54 o 
   3   0   7      132.95      128.47      7.77 o 
   4   0   7      888.86      906.67     27.69 o 
   5   0   7      226.16      231.07     10.88 o 
   6   0   7      204.62      203.72     13.42 o 
   7   0   7       40.44       66.16      9.34 o 
   8   0   7       22.30       30.14      8.68 o 
   9   0   7       61.02       66.62     12.56 o 
  10   0   7       14.69       14.90      9.24 o 
  -6   1   7       85.36       90.68     16.41 o 
  -5   1   7       18.45       14.22      9.36 o 
  -4   1   7       11.27       25.29      4.62 o 
  -3   1   7       51.22       43.83      5.36 o 
  -2   1   7       56.48       56.13     14.95 o 
  -1   1   7      725.76      704.52     21.39 o 
   0   1   7       76.49       64.39      6.35 o 
   1   1   7       38.20       37.23      6.66 o 
   2   1   7       44.59       55.31      6.85 o 
   3   1   7       43.30       57.48      6.14 o 
   4   1   7        0.80        3.81      2.99 o 
   5   1   7       56.21       56.15      5.28 o 
   6   1   7      629.84      560.46     26.83 o 
   7   1   7       34.40       47.49     12.04 o 
   8   1   7      104.41      112.80     13.36 o 
   9   1   7       91.38       96.07     12.82 o 
  10   1   7       16.95       36.33     11.42 o 
  -6   2   7      125.19      174.05     20.28 o 
  -5   2   7       29.54       27.10      6.15 o 
  -4   2   7        3.27        4.32      4.24 o 
  -3   2   7      175.56      173.87     21.02 o 
  -2   2   7       67.53       71.71     23.05 o 
  -1   2   7      215.40      235.02     17.14 o 
   0   2   7       55.34       65.08      6.38 o 
   1   2   7     1922.52     1857.55     61.04 o 
   2   2   7     1326.76     1490.88     45.36 o 
   3   2   7       46.57       50.52      6.84 o 
   4   2   7      473.32      434.26     17.30 o 
   5   2   7      247.41      275.93     14.13 o 
   6   2   7      807.85      815.23     35.16 o 
   7   2   7       69.50       86.36     10.10 o 
   8   2   7      136.23      151.62     14.21 o 
   9   2   7       24.83       35.23      9.31 o 
  10   2   7       10.16       11.53     13.61 o 
  -6   3   7       18.73       43.95     18.18 o 
  -5   3   7       39.63       51.93      8.17 o 
  -4   3   7        3.29        7.40      4.57 o 
  -3   3   7        4.87        2.41      3.52 o 
  -2   3   7        2.58        7.54      4.61 o 
  -1   3   7      775.10      783.43     24.21 o 
   0   3   7       10.75       16.60      3.59 o 
   1   3   7      144.31      136.57      6.85 o 
   2   3   7      622.49      653.85     24.46 o 
   3   3   7      540.62      535.82     15.91 o 
   4   3   7      306.97      295.11     16.35 o 
   5   3   7      174.07      194.47      8.03 o 
   6   3   7      846.49      874.38     37.08 o 
   7   3   7      129.37      123.76     10.71 o 
   8   3   7      226.97      206.07     15.53 o 
   9   3   7        8.92       15.78      7.46 o 
  10   3   7       10.82       35.38     17.60 o 
  -6   4   7       16.97       14.50     12.35 o 
  -5   4   7       38.43       41.82     32.25 o 
  -4   4   7        1.32        1.91      7.09 o 
  -3   4   7       96.25       98.19      9.34 o 
  -2   4   7      635.89      639.27     22.05 o 
  -1   4   7      116.88      133.23      6.93 o 
   0   4   7      251.49      276.35     10.51 o 
   1   4   7      929.48     1028.20     28.26 o 
   2   4   7      760.62      850.26     24.59 o 
   3   4   7      108.71      115.88      6.25 o 
   4   4   7        0.06       -0.35      2.69 o 
   5   4   7       41.16       61.58      9.18 o 
   6   4   7        8.54        5.78      2.41 o 
   7   4   7       78.91       81.35     20.44 o 
   8   4   7      151.36      160.60     12.95 o 
   9   4   7       33.22       39.32      8.18 o 
  10   4   7       24.97       30.83     16.49 o 
  -5   5   7       69.99       51.47     12.96 o 
  -4   5   7      178.67      190.44     18.14 o 
  -3   5   7       64.09       66.17     11.49 o 
  -2   5   7       98.82       87.00     10.39 o 
  -1   5   7      365.64      338.54     19.94 o 
   0   5   7      846.48      832.34     59.64 o 
   1   5   7       62.00       61.01      5.02 o 
   2   5   7      610.77      630.65     19.03 o 
   3   5   7     1279.07     1350.09     37.71 o 
   4   5   7     1979.52     1900.52     81.89 o 
   5   5   7      335.33      340.47     21.51 o 
   6   5   7        0.71        0.80      3.08 o 
   7   5   7       47.47       45.69      7.03 o 
   8   5   7       26.93       30.87      7.17 o 
   9   5   7        3.58       -4.58     14.61 o 
  10   5   7       34.25       48.42     11.45 o 
  -5   6   7        7.36       17.54     10.15 o 
  -4   6   7       76.61       54.37     10.52 o 
  -3   6   7      351.71      368.91     35.05 o 
  -2   6   7      442.86      454.53     39.04 o 
  -1   6   7       34.57       39.89      7.37 o 
   0   6   7       27.31       23.67      5.91 o 
   1   6   7       53.30       53.05      7.29 o 
   2   6   7       48.46       49.48      7.60 o 
   3   6   7       26.46       33.52      4.28 o 
   4   6   7      390.65      381.69     14.02 o 
   5   6   7      428.34      427.30     15.25 o 
   6   6   7      254.68      217.15     21.00 o 
   7   6   7      112.89       89.71      8.56 o 
   8   6   7       23.93       45.40      8.14 o 
   9   6   7        7.79       10.41      7.67 o 
  10   6   7        6.33       16.76      9.29 o 
  -4   7   7       58.42       84.41     15.22 o 
  -3   7   7       27.11       29.48     10.16 o 
  -2   7   7       54.98       93.03     12.78 o 
  -1   7   7      289.24      303.34     20.55 o 
   0   7   7     1131.96     1083.86     73.79 o 
   1   7   7      342.06      384.10     21.46 o 
   2   7   7      140.59      163.51     21.97 o 
   3   7   7       55.19       62.33      8.18 o 
   4   7   7      182.80      199.62     12.65 o 
   5   7   7        0.17        1.97      3.18 o 
   6   7   7       46.63       23.91      6.38 o 
   7   7   7      171.25      146.53     11.40 o 
   8   7   7       35.14       55.59      8.92 o 
   9   7   7       41.87       45.94      9.33 o 
  10   7   7       30.48       28.31     10.33 o 
  -3   8   7        0.36       -3.24     10.32 o 
  -2   8   7       36.70       46.97      9.84 o 
  -1   8   7       34.28       57.39     10.05 o 
   0   8   7        4.41        8.17      5.56 o 
   1   8   7      265.90      253.52     20.59 o 
   2   8   7      686.58      716.33     35.96 o 
   3   8   7      172.41      199.40     14.26 o 
   4   8   7        0.88        6.92      4.21 o 
   5   8   7       43.33       45.64      4.99 o 
   6   8   7      125.33      136.23      9.59 o 
   7   8   7       61.48       74.02     11.16 o 
   8   8   7        1.44       -1.27      7.98 o 
   9   8   7       66.39       85.19     25.81 o 
  10   8   7        6.55       11.63      8.30 o 
  -3   9   7       59.30       64.74     15.97 o 
  -2   9   7       64.57       69.78     12.24 o 
  -1   9   7       88.51       98.35     13.93 o 
   0   9   7      295.78      305.81     21.50 o 
   1   9   7       12.14       17.15      7.35 o 
   2   9   7       42.31       43.89      8.54 o 
   3   9   7      109.98      111.54     12.21 o 
   4   9   7      120.62      121.86     11.77 o 
   5   9   7       86.72       99.71      9.49 o 
   6   9   7       39.81       49.37      5.79 o 
   7   9   7      134.76      118.57     11.49 o 
   8   9   7       15.79       24.99     12.08 o 
   9   9   7       10.03       16.51      8.86 o 
  10   9   7        0.18        8.80      8.49 o 
  -2  10   7       95.49      114.43     39.77 o 
  -1  10   7       82.34       87.02     14.42 o 
   0  10   7       13.24       26.40     13.58 o 
   1  10   7       13.94       32.08     13.42 o 
   2  10   7      196.94      208.19     17.40 o 
   3  10   7       66.44       84.91     12.00 o 
   4  10   7        7.35       16.70      9.32 o 
   5  10   7       36.11       33.70      7.35 o 
   6  10   7       44.92       28.09     15.15 o 
   7  10   7        8.43       26.08     15.57 o 
   8  10   7       19.29        2.23      6.03 o 
   9  10   7       39.04       22.78     13.35 o 
  -1  11   7       33.49       30.55     13.77 o 
   0  11   7       49.98       22.37      9.43 o 
   1  11   7       19.97        6.70      6.90 o 
   2  11   7        1.06        8.22     11.01 o 
   3  11   7       42.70       55.83     12.04 o 
   4  11   7      195.70      213.37     20.77 o 
   5  11   7      110.15      107.52     13.84 o 
   6  11   7        0.22        2.93      6.06 o 
   8  11   7        9.88       15.95     17.26 o 
   1  12   7       10.51        7.73      8.81 o 
   2  12   7        4.74       -3.61      7.67 o 
   3  12   7        5.42        1.35      9.17 o 
   4  12   7       23.48        0.58      8.21 o 
   5  12   7       67.69       78.80     16.30 o 
   6  12   7       48.92       54.23     11.59 o 
   7  12   7       17.59       27.84     19.56 o 
  -2  -7   8       25.90       52.83     10.74 o 
  -1  -7   8        4.62       -3.53      7.15 o 
   0  -7   8        0.67        7.80      8.04 o 
   1  -7   8       19.82       14.64     18.02 o 
   2  -7   8      113.42       91.26     12.49 o 
   3  -7   8       85.08       68.27     12.49 o 
  -3  -6   8       29.71       39.02     18.41 o 
  -2  -6   8        2.87        7.28     15.15 o 
  -1  -6   8       21.20       32.63     14.27 o 
   0  -6   8       11.47        4.59      8.82 o 
   1  -6   8        4.55        3.36      6.68 o 
   2  -6   8       12.37       28.26     13.58 o 
   3  -6   8      140.93      120.23     14.83 o 
   4  -6   8      242.31      215.78     20.51 o 
   5  -6   8      112.18      138.83     22.93 o 
  -4  -5   8        5.43       10.83      9.95 o 
  -3  -5   8      102.68      106.22     34.32 o 
  -2  -5   8      167.96      158.46     22.86 o 
  -1  -5   8       24.48       35.22      8.38 o 
   0  -5   8       77.04       70.06     21.05 o 
   1  -5   8      102.27       92.11     11.60 o 
   2  -5   8      105.24      114.01     12.64 o 
   3  -5   8       27.95       27.81     15.49 o 
   4  -5   8       37.76       58.63     17.68 o 
   5  -5   8       71.80       70.91     11.39 o 
   6  -5   8       39.28       49.39     16.64 o 
  -5  -4   8        1.43       -3.41     10.97 o 
  -4  -4   8       25.60       48.24     11.92 o 
  -3  -4   8        7.47       14.66      8.44 o 
  -2  -4   8       16.30       17.44      7.46 o 
  -1  -4   8       55.75       75.57     16.18 o 
   0  -4   8      598.74      549.21     30.32 o 
   1  -4   8      496.26      456.57     27.24 o 
   2  -4   8      236.40      254.53     33.86 o 
   3  -4   8      124.79      119.11     12.77 o 
   4  -4   8      132.76      129.31     12.42 o 
   5  -4   8      143.29      148.33     11.79 o 
   6  -4   8       13.07       36.23      9.54 o 
   7  -4   8        4.42        2.62      7.43 o 
  -5  -3   8       35.36       45.62     20.98 o 
  -4  -3   8       11.66       31.55      9.08 o 
  -3  -3   8       34.42        5.98     14.80 o 
  -2  -3   8      228.39      226.22     20.94 o 
  -1  -3   8      175.10      180.85     16.00 o 
   0  -3   8       88.03       78.21     10.05 o 
   1  -3   8       51.09       67.36     10.78 o 
   2  -3   8      304.73      305.59     18.30 o 
   3  -3   8      148.15      148.97     12.94 o 
   4  -3   8        3.41        2.37      4.72 o 
   5  -3   8      101.71      110.59      9.13 o 
   6  -3   8      194.35      208.45     18.48 o 
   7  -3   8      157.13      138.44     16.38 o 
   8  -3   8       16.63       41.53     16.61 o 
  -5  -2   8       32.06       43.50     12.90 o 
  -4  -2   8      130.42      150.70     19.37 o 
  -3  -2   8      172.18      200.61     16.65 o 
  -2  -2   8      269.10      274.58     20.80 o 
  -1  -2   8      563.85      559.76     31.23 o 
   0  -2   8     1101.72     1085.99     48.56 o 
   1  -2   8      429.47      420.79     22.59 o 
   2  -2   8       45.11       40.02      7.11 o 
   3  -2   8       27.62       26.21      4.91 o 
   4  -2   8        1.17        2.19      5.45 o 
   5  -2   8        4.65       19.96      6.95 o 
   6  -2   8        6.07        3.51      4.76 o 
   7  -2   8      107.69      116.79     14.96 o 
   8  -2   8       59.63       59.33     11.05 o 
  -5  -1   8       71.85       70.37     13.85 o 
  -4  -1   8      253.56      264.14     20.34 o 
  -3  -1   8       34.27       44.79      9.89 o 
  -2  -1   8       76.26       87.36     14.30 o 
  -1  -1   8      451.68      490.55     26.01 o 
   0  -1   8       30.25       55.95      7.72 o 
   1  -1   8       54.57       60.50      8.40 o 
   2  -1   8      560.99      483.95     28.93 o 
   3  -1   8      946.31      921.09     32.09 o 
   4  -1   8      143.29      149.65      8.48 o 
   5  -1   8       35.57       30.32      5.14 o 
   6  -1   8        9.39       12.43      6.87 o 
   7  -1   8        0.06       -6.48      6.48 o 
   8  -1   8        0.30        3.43      8.55 o 
   9  -1   8       13.26       14.67     10.34 o 
  -5   0   8       71.39       58.65     10.60 o 
  -4   0   8      511.90      488.36     33.02 o 
  -3   0   8      696.85      701.56     36.17 o 
  -2   0   8      330.87      340.54     20.29 o 
  -1   0   8       99.67      103.17      9.97 o 
   0   0   8       99.90       84.95     14.69 o 
   1   0   8        7.99       13.60      7.07 o 
   2   0   8      121.15      113.66      6.16 o 
   3   0   8       29.97       31.75      4.53 o 
   4   0   8      495.28      531.45     20.39 o 
   5   0   8      485.90      506.14     32.25 o 
   6   0   8       43.51       59.79      8.57 o 
   7   0   8        0.34        8.00     10.93 o 
   8   0   8        1.79        5.52      7.90 o 
   9   0   8        5.93       11.08      7.37 o 
  -5   1   8        1.10        3.10     15.99 o 
  -4   1   8       11.56       20.47     11.58 o 
  -3   1   8       63.88       65.53      9.86 o 
  -2   1   8      271.72      276.63     18.50 o 
  -1   1   8      709.67      678.46     70.26 o 
   0   1   8       14.67       15.35      7.03 o 
   1   1   8      336.23      320.49     11.82 o 
   2   1   8      269.90      283.30     17.18 o 
   3   1   8      113.02      104.23      8.64 o 
   4   1   8        9.79       15.38      5.49 o 
   5   1   8       67.16       63.09      5.87 o 
   6   1   8      156.48      166.96     12.82 o 
   7   1   8       24.76       33.34      7.43 o 
   8   1   8       55.54       61.78      9.59 o 
   9   1   8       10.61        9.76      7.88 o 
  10   1   8       13.56       22.15     10.51 o 
  -5   2   8       56.99       88.94     13.16 o 
  -4   2   8       11.33       15.48      5.92 o 
  -3   2   8        0.09        0.76      3.34 o 
  -2   2   8       47.18       41.70      5.33 o 
  -1   2   8      163.75      165.64      8.86 o 
   0   2   8       89.13       88.23      5.94 o 
   1   2   8     1459.00     1386.62     52.71 o 
   2   2   8       21.67       19.41      6.51 o 
   3   2   8       29.28       38.78      5.04 o 
   4   2   8        6.24        6.26      5.23 o 
   5   2   8       25.84       33.24      4.76 o 
   6   2   8       24.99       38.21      6.68 o 
   7   2   8       54.20       33.32      7.77 o 
   8   2   8      148.20      158.90     14.18 o 
   9   2   8       44.98       45.02     11.66 o 
  10   2   8       49.04       50.32     12.27 o 
  -5   3   8      123.15      112.29     26.54 o 
  -4   3   8       57.91       75.86     10.30 o 
  -3   3   8       12.22       21.56      5.08 o 
  -2   3   8       82.53       76.25      6.48 o 
  -1   3   8      405.35      415.25     16.19 o 
   0   3   8        0.12       -0.53      3.25 o 
   1   3   8       27.25       40.97      5.87 o 
   2   3   8      427.00      428.01     15.47 o 
   3   3   8      629.06      669.40     22.17 o 
   4   3   8       36.16       42.48      5.00 o 
   5   3   8        2.20        8.12      4.92 o 
   6   3   8       45.45       52.65      9.51 o 
   7   3   8       40.84       51.00     11.47 o 
   8   3   8       37.74       39.60      8.66 o 
   9   3   8       32.62       39.87     12.27 o 
  10   3   8       34.61       50.56     23.39 o 
  -5   4   8        0.10       -1.38     12.12 o 
  -4   4   8        0.64        8.87      6.56 o 
  -3   4   8       75.79       67.71      7.73 o 
  -2   4   8       63.61       56.68      7.61 o 
  -1   4   8       51.46       48.68      9.75 o 
   0   4   8      104.73      124.22     13.53 o 
   1   4   8      590.11      640.23     22.27 o 
   2   4   8       30.15       29.61      4.27 o 
   3   4   8       22.72       29.70      4.78 o 
   4   4   8      229.34      234.27     10.42 o 
   5   4   8      198.59      212.03     19.44 o 
   6   4   8      259.15      218.93     14.51 o 
   7   4   8      157.11      135.31     12.24 o 
   8   4   8      241.46      210.09     16.21 o 
   9   4   8       43.66       62.19     13.65 o 
  10   4   8       21.11       27.17      9.89 o 
  -4   5   8       77.58       79.72     12.78 o 
  -3   5   8       66.34       60.16     11.33 o 
  -2   5   8       75.91       80.65     11.28 o 
  -1   5   8      265.80      251.33     10.63 o 
   0   5   8      369.74      352.49     19.68 o 
   1   5   8       11.00       13.88      6.87 o 
   2   5   8       25.06       43.41      4.47 o 
   3   5   8      605.04      668.34     22.59 o 
   4   5   8      296.86      298.44     12.49 o 
   5   5   8       28.10       38.89      4.87 o 
   6   5   8       46.25       49.58      7.55 o 
   7   5   8      128.84      150.72     12.77 o 
   8   5   8       22.66       40.46      9.60 o 
   9   5   8       24.67       21.52      7.59 o 
  10   5   8       62.78       67.56     12.80 o 
  -4   6   8       29.73       28.12     10.42 o 
  -3   6   8      131.69      152.88     39.16 o 
  -2   6   8       48.12       68.16     11.04 o 
  -1   6   8        0.93        6.98      9.01 o 
   0   6   8      257.63      249.26     17.79 o 
   1   6   8       47.22       64.33     11.08 o 
   2   6   8      300.98      277.28     23.77 o 
   3   6   8       59.44       79.32     10.23 o 
   4   6   8      257.90      238.25     10.95 o 
   5   6   8      680.12      671.51     24.46 o 
   6   6   8      372.01      339.44     30.78 o 
   7   6   8        0.27       -4.95      6.63 o 
   8   6   8       10.53       18.26     10.16 o 
   9   6   8        4.57       -1.13      5.80 o 
  10   6   8        5.04        0.71      6.32 o 
  -3   7   8       29.79       48.49     22.17 o 
  -2   7   8      106.90      107.31     13.09 o 
  -1   7   8      167.61      159.82     15.95 o 
   0   7   8      262.39      257.72     17.89 o 
   1   7   8        0.54       -1.46      6.86 o 
   2   7   8       13.93       21.21      8.78 o 
   3   7   8        0.03        9.26      6.29 o 
   4   7   8       76.01       62.73     14.10 o 
   5   7   8      167.01      149.61     12.37 o 
   6   7   8       93.32      100.96     16.26 o 
   7   7   8      213.99      244.77     18.08 o 
   8   7   8       32.86       36.69      8.38 o 
   9   7   8        9.58       10.04      7.27 o 
  10   7   8        7.87        4.33      7.30 o 
  -3   8   8       46.50       55.88     12.37 o 
  -2   8   8       31.67       37.27     12.00 o 
  -1   8   8        0.89       -5.53      7.18 o 
   0   8   8      108.64      101.64     15.49 o 
   1   8   8      453.95      435.06     46.21 o 
   2   8   8     1056.86     1040.38     51.18 o 
   3   8   8       42.81       38.44      7.37 o 
   4   8   8        4.43       15.73     21.51 o 
   5   8   8       24.01       29.94      6.24 o 
   6   8   8       29.43       28.16      4.85 o 
   7   8   8        2.24       -4.83      6.08 o 
   8   8   8       23.59       39.27     14.61 o 
   9   8   8       93.49       96.31     11.91 o 
  10   8   8        5.53        2.05      8.02 o 
  -2   9   8        0.22       -0.49      7.92 o 
  -1   9   8        1.64       12.90      9.03 o 
   0   9   8       14.38       26.35     25.46 o 
   1   9   8       27.90       21.94      8.43 o 
   2   9   8       85.92       90.45     19.02 o 
   3   9   8      299.27      298.91     19.78 o 
   4   9   8      337.48      313.20     20.93 o 
   5   9   8       26.13       25.97      6.13 o 
   6   9   8        6.84       19.36      9.43 o 
   7   9   8       30.31       20.50     10.16 o 
   8   9   8        7.11       -0.75      5.42 o 
   9   9   8        0.05        6.72      7.90 o 
  -1  10   8       53.23       58.05     15.10 o 
   0  10   8       20.97       51.07     12.04 o 
   1  10   8       37.23       51.98     10.84 o 
   2  10   8      115.67      106.08     12.64 o 
   3  10   8        2.91        8.32      6.77 o 
   4  10   8        3.01       32.76      8.16 o 
   5  10   8       44.19       49.82      9.33 o 
   6  10   8       27.68       34.03      8.27 o 
   7  10   8       18.80       27.15     16.95 o 
   8  10   8       10.05       -1.53      9.59 o 
   9  10   8       14.97       21.09     13.35 o 
   0  11   8      158.21      152.47     18.95 o 
   1  11   8       52.05       86.73     25.89 o 
   2  11   8        0.60       -2.32      6.35 o 
   3  11   8       38.39       46.67     21.13 o 
   4  11   8      134.86      130.52     14.35 o 
   5  11   8        8.99       12.12      6.91 o 
   6  11   8       21.56       22.29      8.44 o 
   7  11   8       38.34       39.27     16.41 o 
   8  11   8       15.03       25.08     15.11 o 
   2  12   8       17.65       29.74     11.66 o 
   3  12   8       19.54       22.38     10.77 o 
   4  12   8        3.66        1.04      7.18 o 
   5  12   8       28.27       51.64     11.48 o 
   6  12   8       40.13       31.75     11.24 o 
  -1  -6   9       18.79       13.75      8.51 o 
   0  -6   9        1.36        3.48     12.62 o 
   1  -6   9        0.92       -2.82     10.58 o 
   2  -6   9        2.61       -2.63     18.94 o 
   3  -6   9       40.87       67.29     13.74 o 
   4  -6   9      122.16      101.82     15.51 o 
  -3  -5   9       71.27       66.08     13.23 o 
  -2  -5   9       32.54       34.93     10.28 o 
  -1  -5   9        7.56       12.91     28.57 o 
   0  -5   9        1.27        3.97      6.72 o 
   1  -5   9        2.41        7.73      6.98 o 
   2  -5   9       10.89       22.07     16.99 o 
   3  -5   9       12.88       11.93      7.82 o 
   4  -5   9       56.06       72.31     12.63 o 
   5  -5   9      119.45       96.64     24.08 o 
  -3  -4   9        0.23        1.35      8.09 o 
  -2  -4   9        0.57       -5.48     13.88 o 
  -1  -4   9       34.68       32.52      9.51 o 
   0  -4   9       61.28       66.31     20.40 o 
   1  -4   9       57.38       51.17      9.00 o 
   2  -4   9        8.94       13.39      7.12 o 
   3  -4   9        0.27        9.89      8.21 o 
   4  -4   9        2.26       -0.50      8.05 o 
   5  -4   9        4.40        4.79     19.02 o 
   6  -4   9       19.64       60.06     21.63 o 
  -4  -3   9        6.58        4.89      8.19 o 
  -3  -3   9       10.09       28.46     10.62 o 
  -2  -3   9        2.61        4.23     13.73 o 
  -1  -3   9        7.20       12.00      8.67 o 
   0  -3   9        2.41        0.10     12.58 o 
   1  -3   9      381.20      375.97     39.65 o 
   2  -3   9      663.21      632.07     34.36 o 
   3  -3   9      248.36      252.72     25.69 o 
   4  -3   9       55.52       61.69     10.06 o 
   5  -3   9       41.87       43.56      8.84 o 
   6  -3   9       76.34       71.02     17.56 o 
   7  -3   9       51.30       66.27     21.02 o 
  -4  -2   9       22.16       39.94     11.37 o 
  -3  -2   9        8.30        5.27      8.36 o 
  -2  -2   9       12.61        9.33      7.50 o 
  -1  -2   9       70.35       62.60     10.66 o 
   0  -2   9       98.95      136.94     26.81 o 
   1  -2   9        3.81        5.95      5.46 o 
   2  -2   9       42.53       54.20      9.17 o 
   3  -2   9      273.33      287.81     32.21 o 
   4  -2   9      283.75      326.07     22.44 o 
   5  -2   9       50.24       56.02      7.33 o 
   6  -2   9       90.17       99.19     23.09 o 
   7  -2   9      108.46       98.61     12.34 o 
   8  -2   9       48.07       42.63     17.03 o 
  -4  -1   9        0.97        1.30      7.37 o 
  -3  -1   9       32.00       48.96      9.97 o 
  -2  -1   9      255.34      265.10     20.95 o 
  -1  -1   9      414.57      394.15     25.48 o 
   0  -1   9      177.56      194.04     23.85 o 
   1  -1   9      340.67      385.44     23.79 o 
   2  -1   9      562.42      557.77     30.62 o 
   3  -1   9      199.25      242.32     16.15 o 
   4  -1   9      132.25      126.57      8.50 o 
   5  -1   9        0.71        6.82      4.50 o 
   6  -1   9       29.59       47.55      9.30 o 
   7  -1   9        1.98        8.22      6.25 o 
   8  -1   9       24.83       32.28      9.02 o 
  -4   0   9       35.71       45.19     16.34 o 
  -3   0   9       93.58       85.52     12.17 o 
  -2   0   9       10.34       24.16      8.59 o 
  -1   0   9      181.74      164.99     14.37 o 
   0   0   9      467.57      467.10     26.60 o 
   1   0   9      373.89      332.92     20.36 o 
   2   0   9       19.01       34.66      7.26 o 
   3   0   9      259.59      222.94     10.41 o 
   4   0   9      705.33      609.76     93.03 o 
   5   0   9      340.30      355.91     21.92 o 
   6   0   9       41.59       58.88      9.63 o 
   7   0   9        2.25       -0.92      5.16 o 
   8   0   9       11.28       20.81     11.47 o 
   9   0   9        0.10        4.91     12.85 o 
  -4   1   9      125.32      109.84     15.12 o 
  -3   1   9      305.38      282.29     22.27 o 
  -2   1   9      551.84      598.28     34.36 o 
  -1   1   9      304.75      300.03     18.87 o 
   0   1   9      122.87      109.99     12.17 o 
   1   1   9       40.80       28.05      5.90 o 
   2   1   9       24.42       23.11      4.21 o 
   3   1   9        1.26        3.62      3.64 o 
   4   1   9        5.73        5.27      3.46 o 
   5   1   9      122.09      124.28      8.42 o 
   6   1   9      177.58      205.12     14.38 o 
   7   1   9       59.12       71.52     16.45 o 
   8   1   9        0.91        0.70      6.12 o 
   9   1   9        2.63       22.22      8.74 o 
  -4   2   9       42.30       43.52     10.55 o 
  -3   2   9      117.08      110.16     26.35 o 
  -2   2   9       33.61       46.58      9.71 o 
  -1   2   9      228.00      215.95     21.00 o 
   0   2   9      645.88      602.03     49.99 o 
   1   2   9      897.99      853.99     28.78 o 
   2   2   9      270.81      271.88     16.67 o 
   3   2   9       70.43       89.49      6.78 o 
   4   2   9        3.23       -3.42      3.42 o 
   5   2   9        7.40       16.20      5.09 o 
   6   2   9       34.46       43.60     10.70 o 
   7   2   9       42.84       58.75     11.20 o 
   8   2   9      112.41       95.48     11.99 o 
   9   2   9       46.93       38.64     17.14 o 
  10   2   9        4.21       -2.04      8.87 o 
  -4   3   9      166.13      166.59     27.31 o 
  -3   3   9       10.70       15.82      7.24 o 
  -2   3   9       13.60        6.95      4.63 o 
  -1   3   9       45.89       32.80      9.83 o 
   0   3   9      213.83      177.19     14.32 o 
   1   3   9        3.31        9.01      7.85 o 
   2   3   9      335.66      326.87     14.12 o 
   3   3   9      531.23      563.54     21.65 o 
   4   3   9       20.51       34.48      5.49 o 
   5   3   9        2.13        3.32      3.89 o 
   6   3   9       13.75        6.62      3.61 o 
   7   3   9       50.96       61.83     12.12 o 
   8   3   9        0.53        4.67      6.94 o 
   9   3   9       11.61       22.04     19.41 o 
  10   3   9       50.79       36.78     11.92 o 
  -4   4   9      100.97       75.09     23.62 o 
  -3   4   9      128.35      116.42     12.58 o 
  -2   4   9       98.99       93.91      8.04 o 
  -1   4   9      149.66      127.82      9.23 o 
   0   4   9      122.63      109.50      7.83 o 
   1   4   9      179.04      187.55     18.95 o 
   2   4   9        6.81       14.05     12.97 o 
   3   4   9       20.72       31.01      5.02 o 
   4   4   9      185.51      194.57     10.24 o 
   5   4   9      198.31      193.33     10.38 o 
   6   4   9       56.23       52.20      5.52 o 
   7   4   9       21.35       20.82      6.73 o 
   8   4   9       94.70      100.43     11.39 o 
   9   4   9        9.02        2.78      6.59 o 
  10   4   9        0.03        7.43     10.51 o 
  -4   5   9       80.04       50.01     17.95 o 
  -3   5   9        0.15       -6.33      7.13 o 
  -2   5   9       42.38       43.58     14.53 o 
  -1   5   9      191.63      182.88     30.95 o 
   0   5   9       51.38       44.57      7.45 o 
   1   5   9        2.32        0.82      3.42 o 
   2   5   9        0.72        2.60      3.33 o 
   3   5   9      170.23      177.86      9.72 o 
   4   5   9       48.12       47.21      5.56 o 
   5   5   9       16.72       31.89      8.87 o 
   6   5   9      115.40      112.28     16.47 o 
   7   5   9      115.90      117.27     18.71 o 
   8   5   9       16.93       15.59      9.36 o 
   9   5   9        9.30        2.83     10.93 o 
  10   5   9       29.54       29.93     13.38 o 
  -3   6   9       75.41       58.74     14.88 o 
  -2   6   9      151.42      165.68     16.40 o 
  -1   6   9        0.07        2.87      6.50 o 
   0   6   9      206.32      190.99     16.17 o 
   1   6   9      158.23      170.99     21.13 o 
   2   6   9      172.68      180.23      9.36 o 
   3   6   9       14.52       13.70      6.97 o 
   4   6   9      151.64      155.42     10.59 o 
   5   6   9      389.82      356.79     21.99 o 
   6   6   9        4.70       -0.38      5.12 o 
   7   6   9       17.28       19.12      7.71 o 
   8   6   9       35.84       38.02     15.19 o 
   9   6   9       47.06       36.44      8.59 o 
  10   6   9        0.75       17.70      8.97 o 
  -3   7   9       52.75       76.72     14.50 o 
  -2   7   9       20.33       13.15      8.90 o 
  -1   7   9       46.41       58.05     10.30 o 
   0   7   9        9.59        0.12      6.36 o 
   1   7   9       23.40       32.72      8.33 o 
   2   7   9      102.33      104.63     24.51 o 
   3   7   9       34.03       26.62      7.09 o 
   4   7   9      282.05      282.50     16.92 o 
   5   7   9       19.31       17.98      5.87 o 
   6   7   9      186.19      176.23     17.20 o 
   7   7   9      135.20      126.55     13.03 o 
   8   7   9       10.22        6.95      6.36 o 
   9   7   9        0.22       -0.10      6.72 o 
  10   7   9        0.42       10.72      7.86 o 
  -2   8   9        5.72        5.53     22.78 o 
  -1   8   9        2.77       11.80     22.51 o 
   0   8   9       53.73       47.97     10.58 o 
   1   8   9      148.70      125.45     16.77 o 
   2   8   9      177.85      212.04     24.12 o 
   3   8   9       14.63       24.02      7.65 o 
   4   8   9       16.57       22.41      7.94 o 
   5   8   9       10.31       -3.04      4.60 o 
   6   8   9       37.89       39.05      5.84 o 
   7   8   9       33.78       26.27      8.38 o 
   8   8   9       63.25       72.88     19.56 o 
   9   8   9       71.02       63.31     11.43 o 
  -1   9   9       45.25       60.73     12.47 o 
   0   9   9       12.95       16.69      8.84 o 
   1   9   9        3.99        8.05     12.43 o 
   2   9   9      173.74      167.69     17.23 o 
   3   9   9      229.20      225.46     18.59 o 
   4   9   9      199.60      187.93     16.27 o 
   5   9   9       10.93       11.69     11.54 o 
   6   9   9        4.62        6.60      5.80 o 
   7   9   9        0.25      -10.20     10.20 o 
   8   9   9        1.09       -5.39      6.00 o 
   9   9   9       15.29        6.40     10.58 o 
   0  10   9        1.23       -5.21     10.55 o 
   1  10   9        2.31        9.51     11.47 o 
   2  10   9        0.66       -0.25     11.89 o 
   3  10   9       37.51       34.24     11.81 o 
   4  10   9       88.03       95.98     16.87 o 
   5  10   9      103.64       87.52     10.96 o 
   6  10   9       86.65       92.36     19.52 o 
   7  10   9       16.95       16.26     12.27 o 
   8  10   9        1.55      -12.35     14.65 o 
   1  11   9        7.13        8.91     13.12 o 
   2  11   9        2.74       14.02      9.21 o 
   3  11   9        0.95       -2.27      9.78 o 
   4  11   9       26.44       19.30      7.98 o 
   5  11   9       20.20       32.36     16.41 o 
   6  11   9       43.74       26.90      9.38 o 
   7  11   9       42.94       57.30     18.71 o 
   4  12   9        1.20        9.38     10.28 o 
   5  12   9       19.46       41.71     15.72 o 
   0  -5  10        1.97       15.48      8.19 o 
   1  -5  10        1.27      -10.79     11.01 o 
   2  -5  10        2.54       -0.79     10.05 o 
   3  -5  10        1.42       -7.74      7.74 o 
  -2  -4  10       33.29       42.85     13.38 o 
  -1  -4  10       23.47       42.31     10.90 o 
   0  -4  10       35.18       22.13      9.61 o 
   1  -4  10       18.91       40.03     10.93 o 
   2  -4  10        0.46       -8.67      9.28 o 
   3  -4  10        0.06       27.83     10.32 o 
   4  -4  10        0.04        3.72      7.67 o 
   5  -4  10       24.54       27.00     12.96 o 
  -2  -3  10        0.33       -2.47      7.24 o 
  -1  -3  10       22.70       32.40     13.81 o 
   0  -3  10        0.36        7.05      7.87 o 
   1  -3  10       80.46       88.61     20.86 o 
   2  -3  10      109.25       91.52     11.87 o 
   3  -3  10       73.17       46.95     19.10 o 
   4  -3  10        7.50        5.20     13.81 o 
   5  -3  10        6.28        4.53      9.20 o 
   6  -3  10        2.11      -10.89     11.89 o 
  -3  -2  10        3.10       -8.48      9.28 o 
  -2  -2  10        1.36       -3.23      6.66 o 
  -1  -2  10        1.14       -6.46      6.58 o 
   0  -2  10        0.48       16.57      9.13 o 
   1  -2  10        3.20       12.07     17.60 o 
   2  -2  10       81.78       76.59     12.36 o 
   3  -2  10      282.63      300.76     31.29 o 
   4  -2  10       71.52       70.30     12.61 o 
   5  -2  10       56.75       51.34     10.71 o 
   6  -2  10        6.75       17.41     12.43 o 
   7  -2  10        6.09        1.07     10.43 o 
  -3  -1  10       13.05       22.05     10.51 o 
  -2  -1  10       44.71       29.88     17.22 o 
  -1  -1  10       27.90       36.03     10.69 o 
   0  -1  10       24.49       40.18      8.76 o 
   1  -1  10       18.56       24.69     12.73 o 
   2  -1  10        5.82       18.08     13.27 o 
   3  -1  10        0.00       -0.92      9.32 o 
   4  -1  10       93.00      125.69     23.36 o 
   5  -1  10      193.75      188.14     17.56 o 
   6  -1  10       43.73       52.47     19.14 o 
   7  -1  10       65.10       54.40     10.67 o 
   8  -1  10       52.70       60.75     19.90 o 
  -3   0  10       20.33        9.61      7.52 o 
  -2   0  10        5.59       11.05      6.58 o 
  -1   0  10      238.72      260.70     21.24 o 
   0   0  10      492.79      520.29     30.74 o 
   1   0  10      161.05      173.65     20.71 o 
   2   0  10       47.80       41.44      8.58 o 
   3   0  10       97.09       86.56      9.90 o 
   4   0  10       90.69       76.86      7.49 o 
   5   0  10       96.07       91.70      8.53 o 
   6   0  10        6.15        0.69      4.83 o 
   7   0  10       86.82       83.88     13.61 o 
   8   0  10       24.81       19.46     17.45 o 
  -3   1  10       17.43       13.76     11.70 o 
  -2   1  10       46.14       65.50     13.81 o 
  -1   1  10       21.34       17.82     14.50 o 
   0   1  10       30.91       42.69     14.84 o 
   1   1  10      267.83      274.63     20.51 o 
   2   1  10      257.63      258.31     17.63 o 
   3   1  10      143.43      125.84      8.44 o 
   4   1  10      170.71      172.21     10.67 o 
   5   1  10      308.41      276.33     22.23 o 
   6   1  10      271.88      270.36     20.75 o 
   7   1  10       78.03       91.62     12.28 o 
   8   1  10        3.91       12.57      7.94 o 
   9   1  10        2.02       16.82      8.77 o 
  -3   2  10       54.57       48.76     21.55 o 
  -2   2  10      161.20      161.67     20.71 o 
  -1   2  10      151.90      164.37     13.77 o 
   0   2  10      145.98      137.29     13.56 o 
   1   2  10      182.63      175.26     18.91 o 
   2   2  10       19.24       22.23      5.79 o 
   3   2  10       12.04       19.25      8.48 o 
   4   2  10        4.57        7.78      9.45 o 
   5   2  10       45.93       35.66      8.14 o 
   6   2  10       45.34       43.20     16.80 o 
   7   2  10       84.40       92.41     10.80 o 
   8   2  10       80.30       98.02     15.05 o 
   9   2  10        4.72       19.71      9.18 o 
  -3   3  10      107.55      126.25     23.39 o 
  -2   3  10      185.15      195.35     16.79 o 
  -1   3  10       44.24       70.03     14.61 o 
   0   3  10       60.50       60.37      6.42 o 
   1   3  10      330.17      319.48     18.83 o 
   2   3  10      557.41      540.24     21.16 o 
   3   3  10      692.18      700.72     37.97 o 
   4   3  10       44.80       65.52      6.42 o 
   5   3  10        0.23       -3.99      4.20 o 
   6   3  10       15.53       34.54      7.05 o 
   7   3  10        3.32       16.99      6.75 o 
   8   3  10        1.20        3.87      6.64 o 
   9   3  10       22.19        7.74      8.77 o 
  -3   4  10       60.90       63.05     23.09 o 
  -2   4  10       87.98      125.48     23.16 o 
  -1   4  10        1.67       13.20      8.21 o 
   0   4  10        1.84        3.26      5.92 o 
   1   4  10        0.77        7.40      4.37 o 
   2   4  10       32.63       46.44      6.13 o 
   3   4  10      233.91      235.69     14.84 o 
   4   4  10      274.15      282.70     14.33 o 
   5   4  10      212.34      193.69     11.57 o 
   6   4  10        0.54        7.56      6.21 o 
   7   4  10        1.03       -4.47      5.45 o 
   8   4  10        1.35        7.58      6.84 o 
   9   4  10        1.29       -5.39      7.33 o 
  -3   5  10      106.18      101.40     23.70 o 
  -2   5  10      119.76      107.92     22.17 o 
  -1   5  10      231.08      202.18     17.55 o 
   0   5  10      197.47      159.39     18.48 o 
   1   5  10      104.72      104.72     10.00 o 
   2   5  10       56.13       63.14      7.05 o 
   3   5  10       64.57       65.40      7.14 o 
   4   5  10        0.56        6.44      4.61 o 
   5   5  10       15.50       21.82      6.19 o 
   6   5  10       90.40      111.80     12.43 o 
   7   5  10       34.48       57.37     10.05 o 
   8   5  10        8.32       -3.13      6.44 o 
   9   5  10       10.23        9.46      7.05 o 
  -2   6  10       52.36       48.22     10.97 o 
  -1   6  10       71.90       72.22     12.98 o 
   0   6  10      205.45      184.65     16.75 o 
   1   6  10      268.46      260.45     25.43 o 
   2   6  10       13.99       24.27      8.71 o 
   3   6  10        6.13        8.62      6.41 o 
   4   6  10       43.31       50.98      9.03 o 
   5   6  10       73.14       71.17      6.89 o 
   6   6  10        0.74       -2.56      4.77 o 
   7   6  10       41.86       48.57     10.48 o 
   8   6  10      111.66      122.27     12.92 o 
   9   6  10       22.80       33.00      9.08 o 
  -2   7  10        9.81        9.85     10.05 o 
  -1   7  10       52.14       57.68     12.42 o 
   0   7  10       23.11       25.87      8.89 o 
   1   7  10        9.91       15.01      9.30 o 
   2   7  10       94.41      107.21     12.39 o 
   3   7  10       41.03       54.45      9.74 o 
   4   7  10        5.84        8.67      4.43 o 
   5   7  10        1.85        5.82      4.51 o 
   6   7  10       46.97       38.30      5.43 o 
   7   7  10       19.55       25.67      8.78 o 
   8   7  10        0.40      -12.58     12.58 o 
   9   7  10       13.11        2.38     11.16 o 
  -1   8  10       60.14       66.13     14.45 o 
   0   8  10       13.13       18.75      8.92 o 
   1   8  10       45.41       49.00     11.52 o 
   2   8  10        3.59        6.85      7.80 o 
   3   8  10       13.07       14.10      8.33 o 
   4   8  10      114.88      113.37     12.80 o 
   5   8  10       36.98       52.82      9.48 o 
   6   8  10       66.27       52.84     13.92 o 
   7   8  10       27.89       21.71      8.10 o 
   8   8  10       40.57       42.53      9.74 o 
   9   8  10       17.46       15.12     13.23 o 
   0   9  10        2.73       10.13     10.62 o 
   1   9  10        3.21       12.13      8.20 o 
   2   9  10       73.82       78.81     13.66 o 
   3   9  10       66.36       62.84     11.27 o 
   4   9  10       30.97       50.91     11.74 o 
   5   9  10       41.16       50.30      9.28 o 
   6   9  10       43.03       18.80     15.80 o 
   7   9  10        2.26        6.37     11.35 o 
   8   9  10        9.07       23.01     12.58 o 
   1  10  10       23.49        7.35      9.37 o 
   2  10  10        4.38       -2.11      7.98 o 
   3  10  10       30.55       28.48     10.87 o 
   4  10  10      134.69      153.74     16.17 o 
   5  10  10       57.86       49.51     11.08 o 
   6  10  10       72.48       56.23     20.56 o 
   7  10  10        3.09       -7.82     12.43 o 
   8  10  10        0.17       26.92     15.49 o 
   3  11  10       16.81       27.92     11.01 o 
   4  11  10        0.15       -2.88     12.69 o 
   5  11  10       35.82       42.60     10.42 o 
   6  11  10       35.79       24.93     18.48 o 
   2  -4  11        4.57       22.39     10.12 o 
   0  -3  11       24.99       23.19      9.98 o 
   1  -3  11       55.97       65.65     16.26 o 
   2  -3  11       78.41       76.09     17.33 o 
   3  -3  11       14.51       27.25     11.47 o 
   4  -3  11        8.21        9.04     13.96 o 
   5  -3  11        3.86        7.13     10.58 o 
  -1  -2  11        0.18       10.86     22.82 o 
   0  -2  11       29.73       39.46     10.90 o 
   1  -2  11       16.62       21.79     21.28 o 
   2  -2  11       13.23       31.03     25.58 o 
   3  -2  11       52.07       62.33     11.34 o 
   4  -2  11       36.02       55.33     13.05 o 
   5  -2  11        6.60       38.43     12.96 o 
   6  -2  11       37.55       39.88     19.33 o 
  -2  -1  11       36.94       27.19     10.87 o 
  -1  -1  11       18.25       14.79      9.17 o 
   0  -1  11       24.78       42.56     15.92 o 
   1  -1  11        0.18        9.17      9.43 o 
   2  -1  11        2.48        2.81      5.93 o 
   3  -1  11       11.55       29.13     17.64 o 
   4  -1  11      146.22      159.87     16.64 o 
   5  -1  11       54.37       67.06     12.59 o 
   6  -1  11       36.64       35.67     14.34 o 
   7  -1  11       48.28       40.88     19.56 o 
  -2   0  11        8.29        7.68      8.49 o 
  -1   0  11       32.17       28.63      9.72 o 
   0   0  11       27.72       16.88      8.10 o 
   1   0  11        4.77        7.72      9.32 o 
   2   0  11        4.48       25.09      8.33 o 
   3   0  11       14.48       31.70     20.98 o 
   4   0  11        0.40       -1.60      6.01 o 
   5   0  11        0.24       -3.57      7.47 o 
   6   0  11      123.87       94.57     19.18 o 
   7   0  11       48.31       70.95     17.33 o 
  -2   1  11       18.83       19.53     10.11 o 
  -1   1  11        2.89       14.29      8.00 o 
   0   1  11       44.76       62.35     11.14 o 
   1   1  11      241.32      262.50     21.65 o 
   2   1  11      151.34      179.43     15.38 o 
   3   1  11       31.92       40.55      8.79 o 
   4   1  11       18.21       26.91      7.76 o 
   5   1  11       35.52       32.98      7.03 o 
   6   1  11       44.51       40.75      7.62 o 
   7   1  11       22.76       17.95      8.70 o 
   8   1  11       28.19       18.78      8.55 o 
  -2   2  11        8.20        0.05      6.38 o 
  -1   2  11        0.33        6.04      9.24 o 
   0   2  11        0.16        8.39      6.79 o 
   1   2  11       16.61       17.65      8.86 o 
   2   2  11      138.18      152.81     13.14 o 
   3   2  11      147.50      135.72     12.83 o 
   4   2  11      176.64      157.49     10.84 o 
   5   2  11       61.96       57.07      7.74 o 
   6   2  11       89.34       91.63     11.68 o 
   7   2  11       59.28       69.45     10.55 o 
   8   2  11        6.80       22.10      8.15 o 
  -2   3  11       78.08       59.14     22.40 o 
  -1   3  11       67.40       81.22     14.65 o 
   0   3  11       55.01       71.78     25.27 o 
   1   3  11       63.65       50.36      8.96 o 
   2   3  11      220.37      200.87     21.40 o 
   3   3  11       66.75       56.61      6.37 o 
   4   3  11       11.99       13.66      5.36 o 
   5   3  11       38.97       55.83     14.37 o 
   6   3  11       61.78       69.18     14.73 o 
   7   3  11        6.13        3.34      9.66 o 
   8   3  11       46.44       52.79     10.98 o 
   9   3  11       61.27       73.01     14.32 o 
  -2   4  11       12.84       22.63     18.64 o 
  -1   4  11      182.44      169.20     30.76 o 
   0   4  11       92.43       97.99     14.30 o 
   1   4  11       54.02       64.56      7.61 o 
   2   4  11      104.07      108.29     21.29 o 
   3   4  11      218.22      201.70     12.33 o 
   4   4  11      346.55      360.47     18.50 o 
   5   4  11       82.06       88.15     12.59 o 
   6   4  11        0.11       -5.65      6.81 o 
   7   4  11        9.96       22.24     10.93 o 
   8   4  11        6.10       12.17      7.32 o 
   9   4  11        1.04        2.85      6.71 o 
  -2   5  11       43.17      113.13     26.85 o 
  -1   5  11       46.12       50.01     18.33 o 
   0   5  11       26.03       -3.84     13.35 o 
   1   5  11        5.51        5.58      6.60 o 
   2   5  11        5.84        2.34      4.08 o 
   3   5  11        7.34        5.16      5.05 o 
   4   5  11       44.32       49.01      7.02 o 
   5   5  11      125.93      137.39     10.94 o 
   6   5  11       86.75       96.83     12.66 o 
   7   5  11       40.17       58.33      9.60 o 
   8   5  11       23.40       38.91     10.42 o 
   9   5  11        1.28       -1.12      7.90 o 
  -1   6  11      154.02      116.51     24.70 o 
   0   6  11      238.56      196.79     18.10 o 
   1   6  11      149.71      144.74     26.96 o 
   2   6  11       30.01       35.78      8.79 o 
   3   6  11        0.54        3.93      7.37 o 
   4   6  11        0.77        4.73      4.33 o 
   5   6  11       10.53       20.03      8.79 o 
   6   6  11       15.54       10.56      9.88 o 
   7   6  11       93.13       90.54     12.16 o 
   8   6  11       28.49       26.95     10.63 o 
   9   6  11        8.20       14.59      9.58 o 
   0   7  11        1.27       12.82     10.45 o 
   1   7  11      131.83      140.23     15.96 o 
   2   7  11      206.41      201.85     20.30 o 
   3   7  11       60.95       94.05     22.43 o 
   4   7  11       11.26       14.11      8.78 o 
   5   7  11       10.18       14.16      7.32 o 
   6   7  11        3.25       -0.54      4.54 o 
   7   7  11       31.21       34.96      8.20 o 
   8   7  11        3.43       -6.58      7.52 o 
   9   7  11       33.18       33.52     11.33 o 
   0   8  11        5.28       -0.70      7.39 o 
   1   8  11       10.22       19.85     10.80 o 
   2   8  11        2.68       -7.11      7.11 o 
   3   8  11       40.42       48.35     13.50 o 
   4   8  11       99.25      132.36     36.97 o 
   5   8  11       20.16       24.36      8.62 o 
   6   8  11       34.04       50.39     15.49 o 
   7   8  11       10.91       24.08     12.35 o 
   8   8  11        3.63        4.22      9.97 o 
   1   9  11       22.20       38.76     12.35 o 
   2   9  11       13.22        6.85      8.93 o 
   3   9  11       38.61       49.03     15.07 o 
   4   9  11        2.61       18.87     23.36 o 
   5   9  11       28.16       21.90     17.53 o 
   6   9  11       37.17       56.45     20.48 o 
   7   9  11        1.95      -11.97     15.49 o 
   8   9  11       10.83       26.31     14.80 o 
   3  10  11       17.80       15.44      9.98 o 
   4  10  11       34.55       37.66     16.87 o 
   5  10  11       23.40       23.56     11.70 o 
   6  10  11        0.92        4.37     13.96 o 
   2  -2  12       59.13       52.22     11.31 o 
   3  -2  12      135.67      142.80     19.40 o 
   0  -1  12        7.23       18.86      9.08 o 
   1  -1  12        0.04       13.49      9.60 o 
   2  -1  12        1.33        9.98      7.84 o 
   3  -1  12        9.60       -0.18     11.16 o 
   4  -1  12        9.85       11.84     10.81 o 
   5  -1  12       47.89       53.77     15.34 o 
   0   0  12       81.04       88.09     22.28 o 
   1   0  12       19.15       24.98     10.06 o 
   2   0  12        4.53        7.29      6.89 o 
   3   0  12        3.20       -1.58      7.46 o 
   4   0  12        1.55        9.94     14.04 o 
   5   0  12       10.91       18.48     11.35 o 
   6   0  12       12.19       22.40     15.88 o 
   0   1  12        3.63        9.46      7.67 o 
   1   1  12      127.72      158.90     24.54 o 
   2   1  12       44.37       45.13     11.00 o 
   3   1  12        0.32        0.87      5.60 o 
   4   1  12       18.98       16.34      8.42 o 
   5   1  12        0.36        3.42      7.55 o 
   6   1  12        0.11       -4.37     10.28 o 
   7   1  12        7.30        0.77     12.35 o 
  -1   2  12       20.28       25.76     11.18 o 
   0   2  12       14.55       23.20      9.45 o 
   1   2  12        3.83       -4.30     15.95 o 
   2   2  12        5.33       10.54      7.19 o 
   3   2  12       79.15       56.93     14.34 o 
   4   2  12       34.99       28.71      9.63 o 
   5   2  12        3.85       25.98     21.05 o 
   6   2  12        6.17       12.04     11.27 o 
   7   2  12        1.67        2.68     10.28 o 
  -1   3  12       14.94       36.05     15.49 o 
   0   3  12       10.21       -1.02      7.18 o 
   1   3  12        9.13       32.17     20.52 o 
   2   3  12        0.02       -5.05     10.85 o 
   3   3  12       20.50       40.78      9.86 o 
   4   3  12       50.56       54.04     11.51 o 
   5   3  12      107.86       94.26     10.01 o 
   6   3  12       69.29       67.33     10.80 o 
   7   3  12       22.10       15.02      8.43 o 
   8   3  12       71.09       45.27     11.45 o 
   0   4  12       38.49       49.39     20.02 o 
   1   4  12        6.29       14.88     14.80 o 
   2   4  12        5.56       -1.38      5.91 o 
   3   4  12       50.57       21.94     18.18 o 
   4   4  12       34.75       19.23      6.89 o 
   5   4  12        0.76       -0.38      5.28 o 
   6   4  12       35.42       46.86      9.87 o 
   7   4  12       53.46       60.17     12.92 o 
   8   4  12        3.05       14.71      9.10 o 
   0   5  12       43.35       82.45     20.40 o 
   1   5  12       76.05       77.85     19.79 o 
   2   5  12      106.89       83.37     24.08 o 
   3   5  12       72.30       74.59      8.81 o 
   4   5  12       83.57       57.37      9.16 o 
   5   5  12      103.76       87.19     10.98 o 
   6   5  12       83.37       94.06     12.39 o 
   7   5  12       15.59       17.11      7.68 o 
   8   5  12        0.04        3.81     13.23 o 
   0   6  12       31.01       32.14     16.11 o 
   1   6  12       10.54       14.27     13.42 o 
   2   6  12        8.19        0.05      6.51 o 
   3   6  12       45.35       39.09     10.44 o 
   4   6  12       22.53       29.19     14.07 o 
   5   6  12       20.18       35.70      7.51 o 
   6   6  12       66.17       45.93     16.76 o 
   7   6  12       34.28       48.41     11.82 o 
   8   6  12       20.41       28.05     13.77 o 
   1   7  12      145.47      179.79     35.44 o 
   2   7  12      151.99      139.69     34.86 o 
   3   7  12       55.73       61.27     12.88 o 
   4   7  12        3.80        7.82      8.32 o 
   5   7  12        3.13       10.09      8.86 o 
   6   7  12       12.30        8.74     13.65 o 
   7   7  12        1.39       -6.83     10.43 o 
   2   8  12       18.57       21.77     10.88 o 
   3   8  12      100.35      111.62     22.13 o 
   4   8  12       64.85       96.64     22.24 o 
   5   8  12       30.86       11.99      8.30 o 
   6   8  12        3.50       -3.91     10.43 o 
   7   8  12        0.94        7.06     14.42 o 
   4   9  12        3.86       10.64      9.88 o 
   5   9  12       34.74       53.00     25.96 o 
   6   9  12       23.66        4.83     11.66 o 
   2   1  13       59.64       63.86     11.76 o 
   3   1  13        1.65       -4.17      8.21 o 
   4   1  13        4.24        8.85      7.99 o 
   2   2  13        4.62       -0.17      7.16 o 
   3   2  13      103.59       91.36     14.48 o 
   4   2  13        8.74       10.72      7.87 o 
   5   2  13        2.00        1.46     10.74 o 
   2   3  13        0.67        4.89      8.13 o 
   3   3  13        7.02        4.12      6.48 o 
   4   3  13        8.10        0.15      6.05 o 
   5   3  13       47.33       32.52     15.49 o 
   6   3  13       15.34        7.13     11.27 o 
   2   4  13        4.41       23.93     13.50 o 
   3   4  13       27.54       15.57      7.52 o 
   4   4  13        0.05       -4.09      7.81 o 
   5   4  13        8.40       14.11     12.89 o 
   6   4  13       45.80       88.44     22.01 o 
   2   5  13       25.02       36.13     17.49 o 
   3   5  13        3.59        3.22     11.27 o 
   4   5  13        0.26       -3.37     10.89 o 
   5   5  13       33.92       18.10     10.81 o 
   6   5  13        9.75        3.30     11.74 o 
   3   6  13       15.95       39.35     19.56 o 
   4   6  13       40.70       63.97     21.09 o 
   6   6  13        4.44      -11.81     11.81 o 
   4   7  13       57.41       27.31     16.11 o 
   5   7  13        7.28        0.23     11.43 o 
                                                 
